# Supplementary material for: Export of Extracellular Polysaccharides Modulates Adherence of the Cyanobacterium Synechocystis
Source: PLoS One. 2013 Sep 10;8(9):e74514. doi: 10.1371/journal.pone.0074514 (PMC3769361; doi:10.1371/journal.pone.0074514)
Supplement: Table S1 — Gene products potentially involved in the synthesis and assembly of the Synechocystis cell wall and cell-surface macromolecular components. (XLS) [file pone.0074514.s001.xls]

## Sheet: LPSBiosynthesis
ID	classification	Salmonella/Ecoli	Genes name in Ecoli/Salmonella	Gene location in Ecoli/Salmon	Gene funcation in Ecoli/Salmon	Gene note in Ecoli/Salmon	Synechocystis	Gene name in PCC 6803	Gene location in PCC 6803	Gene function in PCC 6803	Identity	Evalue
1	LPSBiosynthesis	NC_000913	rfbD	2109101	dTDP-4-dehydrorhamnose reductase subunit,NAD(P)-binding, of dTDP-L-rhamnose synthase	dTDP-6-deoxy-L-mannose-dehydrogenase;GO_component: cytoplasm [GO ID 0005737];GO_process: O antigen biosynthetic process [GO ID0009	PCC_6803	rfbD	55669	dTDP-6-deoxy-L-mannose-dehydrogenase	43.86	0
2	LPSBiosynthesis	NC_003197	rfbP	2160931	undecaprenol-phosphategalactosephosphotransferase/O-antigen transferase	undecaprenyl-phosphate galactosephosphotransferase(SW:RFBP_SALTY); mutation results in LPS side chaindefect	pSYSM	sll5057	56854	ORF_ID:sll5057probable glycosyltransferase	45.23	0
3	LPSBiosynthesis	NC_003197	rfbF	2173350	glucose-1-phosphate cytidylyltransferase	glucose-1-phosphate cytidylyltransferase(SW:RFBF_SALTY); LPS side chain defect	PCC_6803	rfbF	353552	alpha-D-glucose-1-phosphatecytidylyltransferase	66.02	0
4	LPSBiosynthesis	NC_003197	rfbG	2172266	CDP glucose 4,6-dehydratase	CDP-glucose 4,6-dehydratase (SW:RFBG_SALTY); LPSside chain defect	PCC_6803	rfbG	354323	CDP-glucose-4,6-dehydratase	47.74	0
5	LPSBiosynthesis	NC_000913	rfbC	2107605	dTDP-4-deoxyrhamnose-3,5-epimerase	dTDP-6-deoxy-D-glucose-3,5 epimerase;GO_component: cytoplasm [GO ID 0005737];GO_function: protein homodimerization activity [GO ID0042803];GO_process: nucleotide-sugar biosynthetic	PCC_6803	rfbC	355424	dTDP-6-deoxy-L-mannose-dehydrogenase	41.26	0
6	LPSBiosynthesis	NC_003197	rfbV	2167619	abequosyltransferase	RFBV protein (SW:RFBV_SALTY); LPS side chaindefect	PCC_6803	slr1063	365716	ORF_ID:slr1063hypothetical protein	35.04	0
7	LPSBiosynthesis	NC_000913	galE	790262	UDP-galactose-4-epimerase	GO_component: cytoplasm [GO ID 0005737];GO_function: cell surface antigen activity,host-interacting [GO ID 0042280];GO_process: galactose metabolic process [GO ID 0006012];GO_process: colani	PCC_6803	galE	371487	UDP-glucose-4-epimerase	37.08	0
8	LPSBiosynthesis	NC_003197	rfbM	2163853	mannose-1-phosphate guanylyltransferase	mannose-1-phosphate guanylyltransferase GDP(SW:RFBM_SALTY); LPS side chain defect	PCC_6803	manA	914052	mannose-6-phosphate isomerase	45.45	0
9	LPSBiosynthesis	NC_000913	galE	790262	UDP-galactose-4-epimerase	GO_component: cytoplasm [GO ID 0005737];GO_function: cell surface antigen activity,host-interacting [GO ID 0042280];GO_process: galactose metabolic process [GO ID 0006012];GO_process: colani	PCC_6803	galE	1521210	UDP-glucose 4-epimerase	42.77	0
10	LPSBiosynthesis	NC_003197	rfbP	2160931	undecaprenol-phosphategalactosephosphotransferase/O-antigen transferase	undecaprenyl-phosphate galactosephosphotransferase(SW:RFBP_SALTY); mutation results in LPS side chaindefect	PCC_6803	slr0820	1709232	glucosyltransferase	38.21	0
11	LPSBiosynthesis	NC_003197	rfbM	2163853	mannose-1-phosphate guanylyltransferase	mannose-1-phosphate guanylyltransferase GDP(SW:RFBM_SALTY); LPS side chain defect	PCC_6803	rfbM	1845795	GDP-mannose pyrophosphorylase	37.7	0
12	LPSBiosynthesis	NC_003197	rfbP	2160931	undecaprenol-phosphategalactosephosphotransferase/O-antigen transferase	undecaprenyl-phosphate galactosephosphotransferase(SW:RFBP_SALTY); mutation results in LPS side chaindefect	PCC_6803	rfbP	2043107	galactosyl-1-phosphate transferase	52	0
13	LPSBiosynthesis	NC_004631	rfbI	870827	CDP-6-deoxy-delta-3,4-glucoseen reductase	catalyzes the formation of3,6-dideoxy-D-glycero-D-glycero-4-hexulose	PCC_6803	petF	2180577	ferredoxin	35.94	0.0001
14	LPSBiosynthesis	NC_000913	rfbC	2107605	dTDP-4-deoxyrhamnose-3,5-epimerase	dTDP-6-deoxy-D-glucose-3,5 epimerase;GO_component: cytoplasm [GO ID 0005737];GO_function: protein homodimerization activity [GO ID0042803];GO_process: nucleotide-sugar biosynthetic	PCC_6803	rfbC	2227829	dTDP-4-dehydrorhamnose 3,5-epimerase	57.06	0
15	LPSBiosynthesis	NC_003197	rfbI	2174120	CDP-6-deoxy-delta-3,4-glucoseen reductase	catalyzes the formation of3,6-dideoxy-D-glycero-D-glycero-4-hexulose	PCC_6803	petF	2484890	ferredoxin	38.75	2e-06
16	LPSBiosynthesis	NC_000913	rfbA	2108162	glucose-1-phosphate thymidylyltransferase	dTDP-glucose pyrophosphorylase;GO_component: cytoplasm [GO ID 0005737];GO_function: cell surface antigen activity,host-interacting [GO ID 0042280];GO_function: magnesium ion	PCC_6803	rfbA	2512467	glucose-1-phosphate thymidylyltransferase	35.17	0
17	LPSBiosynthesis	NC_003197	rfbM	2163853	mannose-1-phosphate guanylyltransferase	mannose-1-phosphate guanylyltransferase GDP(SW:RFBM_SALTY); LPS side chain defect	PCC_6803	rfbM	2625095	phosphomannose isomerase	51.96	0
18	LPSBiosynthesis	NC_000913	rfbB	2110000	dTDP-glucose 4,6 dehydratase, NAD(P)-binding	dTDP-glucose 4,6 dehydratase;GO_component: peptidoglycan-based cell wall [GO ID0009274];GO_component: cytoplasm [GO ID 0005737];GO_function: cell surface antigen activity	PCC_6803	rfbB	2843714	dTDP-glucose 4,6-dehydratase	55.72	0
ID	classification		Gene name in COG		gene description in COG		Synechocystis PCC 6803	Gene name in PCC 6803	Gene location in PCC 6803	Gene function in PCC 6803	Identity	Evalue
1	LPSBiosynthesis		XF0591		Nucleoside diphosphate sugar pyrophosphorylase involved in lipopolysaccharide biosynthesis/translation initiation factor 2B, gamma/epsilon subunits (eIF 2Bgamma/eIF 2Bepsilon)		PCC 6803	sll1496	3363266	mannose 1 phosphate guanyltransferase	35.04	0
2	LPSBiosynthesis		BH1416		Nucleoside diphosphate sugar pyrophosphorylase involved in lipopolysaccharide biosynthesis/translation initiation factor 2B, gamma/epsilon subunits (eIF 2Bgamma/eIF 2Bepsilon)		PCC 6803	sll1558	1976799	mannose 1 phosphate guanyltransferase	35.34	0
3	LPSBiosynthesis		all2285_2		Sugar transferases involved in lipopolysaccharide synthesis		pSYSM	sll5057	56854	ORF_ID:sll5057probable glycosyltransferase	69.31	0
4	LPSBiosynthesis		all2285_2		Sugar transferases involved in lipopolysaccharide synthesis		PCC 6803	slr0820	1709232	glucosyltransferase	45.41	0
5	LPSBiosynthesis		CC0166		Sugar transferases involved in lipopolysaccharide synthesis		PCC 6803	rfbP	2043107	galactosyl 1 phosphate transferase	35.12	0
6	LPSBiosynthesis		BMEII0827		Nucleoside diphosphate sugar pyrophosphorylase involved in lipopolysaccharide biosynthesis/translation initiation factor 2B, gamma/epsilon subunits (eIF 2Bgamma/eIF 2Bepsilon)		PCC 6803	rfbF	353552	alpha D glucose 1 phosphatecytidylyltransferase	35.16	0
7	LPSBiosynthesis		AGc22		Sugar transferases involved in lipopolysaccharide synthesis		PCC 6803	hpcE	1228237	5 oxo 1,2,5 tricarboxilic 3 penten aciddecarboxilase/isomer	37.62	0
8	LPSBiosynthesis		AGc37		Glycosyltransferase involved in LPS biosynthesis		PCC 6803	trxA	2961120	thioredoxin	60.61	0
9	LPSBiosynthesis		AGc37		Glycosyltransferase involved in LPS biosynthesis		PCC 6803	trxM	2537521	thioredoxin M	45.68	0
10	LPSBiosynthesis		AGc37		Glycosyltransferase involved in LPS biosynthesis		PCC 6803	trxA	794362	thioredoxin	39.13	0
11	LPSBiosynthesis		CAC3056		Nucleoside diphosphate sugar pyrophosphorylase involved in lipopolysaccharide biosynthesis/translation initiation factor 2B, gamma/epsilon subunits (eIF 2Bgamma/eIF 2Bepsilon)		PCC 6803	rfbA	2512467	glucose 1 phosphate thymidylyltransferase	35.33	0
12	LPSBiosynthesis		CC1906		Nucleoside diphosphate sugar pyrophosphorylase involved in lipopolysaccharide biosynthesis/translation initiation factor 2B, gamma/epsilon subunits (eIF 2Bgamma/eIF 2Bepsilon)		PCC 6803	gltA	2560112	citrate synthase	38.42	0
13	LPSBiosynthesis		L0348		Sugar transferases involved in lipopolysaccharide synthesis		PCC 6803	cysS	2026675	cysteinyl tRNA synthetase	42.62	0
14	LPSBiosynthesis		MA3022		Nucleoside diphosphate sugar pyrophosphorylase involved in lipopolysaccharide biosynthesis/translation initiation factor 2B, gamma/epsilon subunits (eIF 2Bgamma/eIF 2Bepsilon)		PCC 6803	lpxD	2403473	UDP 3 o [3 hydroxymyristoyl] glucosaminen acyltransferase	35.06	9e-05
15	LPSBiosynthesis		MTH175		Nucleoside diphosphate sugar pyrophosphorylase involved in lipopolysaccharide biosynthesis/translation initiation factor 2B, gamma/epsilon subunits (eIF 2Bgamma/eIF 2Bepsilon)		PCC 6803	sll0983	667852	ORF_ID:sll0983unknown protein	42.14	0
16	LPSBiosynthesis		slr0007		Nucleoside diphosphate sugar pyrophosphorylase involved in lipopolysaccharide biosynthesis/translation initiation factor 2B, gamma/epsilon subunits (eIF 2Bgamma/eIF 2Bepsilon)		PCC 6803	slr0007	2476020	ORF_ID:slr0007unknown protein	100	0
ID	classification						Synechocystis PCC 6803	Gene name in PCC 6803	Gene location in PCC 6803	Gene function in PCC 6803	Gene note in PCC 6803
1	LPSBiosynthesis						PCC 6803	rfbD	5534	GDP-D-mannose dehydratase	ORF_ID:sll1212
2	LPSBiosynthesis						PCC 6803	rfbD	55669	dTDP-6-deoxy-L-mannose-dehydrogenase	ORF_ID:sll1395
3	LPSBiosynthesis						PCC 6803	rfbB	352263	ABC transporter	ORF_ID:slr0982
4	LPSBiosynthesis						PCC 6803	rfbF	353552	alpha-D-glucose-1-phosphatecytidylyltransferase	ORF_ID:slr0983
5	LPSBiosynthesis						PCC 6803	rfbG	354323	CDP-glucose-4,6-dehydratase	ORF_ID:slr0984
6	LPSBiosynthesis						PCC 6803	rfbC	355424	dTDP-6-deoxy-L-mannose-dehydrogenase	ORF_ID:slr0985
7	LPSBiosynthesis						PCC 6803	rfbE	360030	perosamine synthetase	ORF_ID:slr1615
8	LPSBiosynthesis						PCC 6803	rfbU	367807	mannosyltransferase B	ORF_ID:slr1064gene:rfbU or mtfA
9	LPSBiosynthesis						PCC 6803	galE	371487	UDP-glucose-4-epimerase	ORF_ID:slr1067gene:galE or galD
10	LPSBiosynthesis						PCC 6803	galE	382949	UDP-glucose-4-epimerase	ORF_ID:slr1078
11	LPSBiosynthesis						PCC 6803	manA	914052	mannose-6-phosphate isomerase	ORF_ID:slr2074gene:manA or pmi
12	LPSBiosynthesis						PCC 6803	rfbJ	996850	RfbJ protein	ORF_ID:sll1457
13	LPSBiosynthesis						PCC 6803	galE	1521210	UDP-glucose 4-epimerase	ORF_ID:sll0244gene:galE or galD
14	LPSBiosynthesis						PCC 6803	rfbB	1689948	dTDP-glucose 4-6-dehydratase	ORF_ID:slr0809
15	LPSBiosynthesis						PCC 6803	rfbM	1845795	GDP-mannose pyrophosphorylase	ORF_ID:sll1370
16	LPSBiosynthesis						PCC 6803	rfbP	2043107	galactosyl-1-phosphate transferase	ORF_ID:sll1535
17	LPSBiosynthesis						PCC 6803	rfbC	2227829	dTDP-4-dehydrorhamnose 3,5-epimerase	ORF_ID:slr1933
18	LPSBiosynthesis						PCC 6803	rfbW	2429543	mannosyl transferase	ORF_ID:slr0344
19	LPSBiosynthesis						PCC 6803	rfbA	2512467	glucose-1-phosphate thymidylyltransferase	ORF_ID:sll0207
20	LPSBiosynthesis						PCC 6803	rfbM	2625095	phosphomannose isomerase	ORF_ID:slr0493
21	LPSBiosynthesis						PCC 6803	rfbW	2697151	mannosyl transferase	ORF_ID:sll0380
22	LPSBiosynthesis						PCC 6803	rfbB	2843714	dTDP-glucose 4,6-dehydratase	ORF_ID:slr0836
23	LPSBiosynthesis						PCC 6803	rfbB	3541344	ATP-binding protein	ORF_ID:sll0575
24	LPSBiosynthesis						PCC 6803	rfbA	3542121	integral membrane O-antigen translocatorprotein	ORF_ID:sll0574

## Sheet: PolysaccharideBiosynthesis
ID	classification	Salmonella_Ecoli	Genes name in Ecoli_Salmonella	Gene location in Ecoli_Salmon	Gene funcation in Ecoli_Salmon	Gene note in Ecoli_Salmon	Synechocystis	Gene name in PCC 6803	Gene location in PCC 6803	Gene function in PCC 6803	Identity	Evalue
1	PolysaccharideBiosynthesis	NC_000913	fcl	2124249	bifunctional GDP-fucose synthetase:GDP-4-dehydro-6-deoxy-D-mannose epimerase/GDP-4-dehydro-6-L-deoxygalactose reductase	GO_component: cytoplasm [GO ID 0005737];GO_function: cell surface antigen activity,ho	PCC_6803	sll1213	4451	ORF_ID:sll1213hypothetical protein	35.56	0
2	PolysaccharideBiosynthesis	NC_000913	gmd	2125217	GDP-D-mannose dehydratase, NAD(P)-binding	GO_component: cytoplasm [GO ID 0005737];GO_function: cell surface antigen activity,host-interacting [GO ID 0042280];GO_process: colanic acid biosynthetic process [	PCC_6803	rfbD	5534	GDP-D-mannose dehydratase	59.38	0
3	PolysaccharideBiosynthesis	NC_000913	rhaS	4095759	DNA-binding transcriptional activator,L-rhamnose-binding	positive regulator for rhaBAD operon;GO_component: cytoplasm [GO ID 0005737];GO_function: transcriptional activator activity [GO ID0016563];GO_proc	PCC_6803	pchR	20615	regulatory protein; PchR	36	4e-08
4	PolysaccharideBiosynthesis	NC_000913	wcaJ	2118184	predicted UDP-glucose lipid carrier transferase	putative UDP-glucose lipid carrier transferase;GO_process: colanic acid biosynthetic process [GO ID0009242]	pSYSM	sll5057	56854	ORF_ID:sll5057probable glycosyltransferase	45.03	0
5	PolysaccharideBiosynthesis	NC_000913	uidR	1694486	DNA-binding transcriptional repressor	repressor for uid operon;GO_component: cytoplasm [GO ID 0005737];GO_function: transcriptional repressor activity [GO ID0016564];GO_process: carbohydrate catabolic pro	PCC_6803	sll1392	59039	ORF_ID:sll1392hypothetical protein	36.84	3e-06
6	PolysaccharideBiosynthesis	NC_000913	uxuR	4552599	DNA-binding transcriptional repressor	regulator for uxu operon;GO_component: cytoplasm [GO ID 0005737];GO_function: transcriptional repressor activity [GO ID0016564];GO_process: carbohydrate catabolic pro	pSYSM	sll5086	85552	GntR family transcriptional regulatory protein	35.21	2e-06
7	PolysaccharideBiosynthesis	NC_000913	glgX	3567369	glycogen debranching enzyme	part of glycogen operon, a glycosyl hydrolase,debranching enzyme;GO_component: cytoplasm [GO ID 0005737];GO_process: carbohydrate catabolic process [GO ID0016052];GO_process: p	PCC_6803	glgX	138295	glycogen operon protein; GlgX	46.66	0
8	PolysaccharideBiosynthesis	NC_000913	pfkA	4105575	6-phosphofructokinase I	GO_component: cytoplasm [GO ID 0005737];GO_process: carbohydrate catabolic process [GO ID0016052]	PCC_6803	pfkA	293878	phosphofructokinase	38.28	0
9	PolysaccharideBiosynthesis	NC_000913	gmd	2125217	GDP-D-mannose dehydratase, NAD(P)-binding	GO_component: cytoplasm [GO ID 0005737];GO_function: cell surface antigen activity,host-interacting [GO ID 0042280];GO_process: colanic acid biosynthetic process [	PCC_6803	yefA	375470	GDP-D-mannose dehydratase	40.92	0
10	PolysaccharideBiosynthesis	NC_000913	wcaI	2122547	predicted glycosyl transferase	putative colanic biosynthesis glycosyl transferase;GO_process: colanic acid biosynthetic process [GO ID0009242]	PCC_6803	slr1085	386681	ORF_ID:slr1085unknown protein	35.11	0
11	PolysaccharideBiosynthesis	NC_000913	lacA	360473	thiogalactoside acetyltransferase	GO_component: cytoplasm [GO ID 0005737];GO_process: carbohydrate catabolic process [GO ID0016052]	PCC_6803	sll1511	463690	ORF_ID:sll1511unknown protein	35.48	1e-06
12	PolysaccharideBiosynthesis	NC_000913	aer	3215578	fused signal transducer for aerotaxis sensorycomponent/methyl accepting chemotaxis component	aerotaxis sensor receptor, flavoprotein;GO_component: organelle inner membrane [GO ID 0019866];GO_process: carbo	PCC_6803	slr1759	533086	hybrid sensory kinase	36.94	0
13	PolysaccharideBiosynthesis	NC_000913	ackA	2411492	acetate kinase A and propionate kinase 2	acetate kinase;GO_component: cytoplasm [GO ID 0005737];GO_process: carbohydrate catabolic process [GO ID0016052];GO_process: amino acid catabolic process [GO ID 00	PCC_6803	ackA	677045	acetate kinase	39.46	0
14	PolysaccharideBiosynthesis	NC_000913	araG	1981579	fused L-arabinose transporter subunits of ABCsuperfamily: ATP-binding components	ATP-binding component of high-affinity L-arabinosetransport system;GO_component: cytoplasm [GO ID 0005737];GO_process: carb	PCC_6803	sll1927	742780	ABC transporter	35.23	1e-08
15	PolysaccharideBiosynthesis	NC_000913	malK	4244807	fused maltose transport subunit, ATP-bindingcomponent of ABC superfamily/regulatory protein	ATP-binding component of transport system formaltose;GO_component: cytoplasm [GO ID 0005737];GO_process: carbohy	PCC_6803	nrtD	795932	nitrate transport protein; NrtD	42.86	0
16	PolysaccharideBiosynthesis	NC_000913	tktA	3077666	transketolase 1, thiamin-binding	transketolase 1 isozyme;GO_process: carbohydrate catabolic process [GO ID0016052];GO_process: pentose-phosphate shunt, non-oxidative branch[GO ID 0009052];GO_process: nucl	PCC_6803	tktA	817967	transketolase	54.6	0
17	PolysaccharideBiosynthesis	NC_000913	cpsB	2121108	mannose-1-phosphate guanyltransferase	GO_function: cell surface antigen activity,host-interacting [GO ID 0042280];GO_process: colanic acid biosynthetic process [GO ID0009242];GO_process: carbohydrate cata	PCC_6803	manA	914052	mannose-6-phosphate isomerase	53.92	0
18	PolysaccharideBiosynthesis	NC_000913	garK	3268647	glycerate kinase I	GO_process: carbohydrate catabolic process [GO ID0016052]	PCC_6803	slr1840	956673	ORF_ID:slr1840hypothetical protein	43.38	0
19	PolysaccharideBiosynthesis	NC_000913	zwf	1932863	glucose-6-phosphate dehydrogenase	GO_component: cytoplasm [GO ID 0005737];GO_process: carbohydrate catabolic process [GO ID0016052];GO_process: pentose-phosphate shunt, oxidative branch [GOID 0009051]	PCC_6803	zwf	961201	glucose 6-phosphate dehydrogenase	43.41	0
20	PolysaccharideBiosynthesis	NC_000913	malK	4244807	fused maltose transport subunit, ATP-bindingcomponent of ABC superfamily/regulatory protein	ATP-binding component of transport system formaltose;GO_component: cytoplasm [GO ID 0005737];GO_process: carbohy	PCC_6803	nrtC	1006234	nitrate transport protein; NrtC	39.05	0
21	PolysaccharideBiosynthesis	NC_000913	malK	4244807	fused maltose transport subunit, ATP-bindingcomponent of ABC superfamily/regulatory protein	ATP-binding component of transport system formaltose;GO_component: cytoplasm [GO ID 0005737];GO_process: carbohy	PCC_6803	malK	1026511	cytoplasmic membrane protein for maltose uptake	45.5	0
22	PolysaccharideBiosynthesis	NC_000913	glgP	3562157	glycogen phosphorylase	GO_component: cytoplasm [GO ID 0005737];GO_process: carbohydrate catabolic process [GO ID0016052];GO_process: polysaccharide biosynthetic process [GO ID0000271]	PCC_6803	glgP	1073080	glycogen phosphorylase	50.06	0
23	PolysaccharideBiosynthesis	NC_004631	t3725	3839696	putative carbohydrate kinase	corresponds to STY3989 from Accession AL513382:Salmonella typhi CT18	PCC_6803	cscK	1089400	fructokinase	44.44	7e-06
24	PolysaccharideBiosynthesis	NC_000913	glgP	3562157	glycogen phosphorylase	GO_component: cytoplasm [GO ID 0005737];GO_process: carbohydrate catabolic process [GO ID0016052];GO_process: polysaccharide biosynthetic process [GO ID0000271]	PCC_6803	glgP	1117107	glycogen phosphorylase	48.45	0
25	PolysaccharideBiosynthesis	NC_000913	glgX	3567369	glycogen debranching enzyme	part of glycogen operon, a glycosyl hydrolase,debranching enzyme;GO_component: cytoplasm [GO ID 0005737];GO_process: carbohydrate catabolic process [GO ID0016052];GO_process: p	PCC_6803	glgX	1194653	glycogen operon protein; GlgX	38.79	0
26	PolysaccharideBiosynthesis	NC_000913	pta	2412769	phosphate acetyltransferase	phosphotransacetylase;GO_process: carbohydrate catabolic process [GO ID0016052];GO_process: amino acid catabolic process [GO ID 0009063];GO_process: pyruvate catabolic process [	PCC_6803	pta	1250442	phosphotransacetylase	37.88	0
27	PolysaccharideBiosynthesis	NC_000913	sfsA	160782	predicted DNA-binding transcriptional regulator	probable regulator for maltose metabolism;GO_process: carbohydrate catabolic process [GO ID0016052]	PCC_6803	sfsA	1253269	sugar fermentation stimulation protein	40.62	0
28	PolysaccharideBiosynthesis	NC_000913	malT	3551107	fused conserved protein: DNA-bindingtranscriptional activator/maltotriose-ATP-binding protein	positive regulator of mal regulon;GO_component: cytoplasm [GO ID 0005737];GO_function: transcriptional activat	PCC_6803	sll1708	1277442	NarL subfamily	46.03	3e-07
29	PolysaccharideBiosynthesis	NC_000913	rbsA	3931801	fused D-ribose transporter subunits of ABCsuperfamily: ATP-binding components	ATP-binding component of D-ribose high-affinitytransport system;GO_component: cytoplasm [GO ID 0005737];GO_process: carbohydra	PCC_6803	slr1735	1317712	ABC transporter	35.8	0
30	PolysaccharideBiosynthesis	NC_000913	rbsA	3931801	fused D-ribose transporter subunits of ABCsuperfamily: ATP-binding components	ATP-binding component of D-ribose high-affinitytransport system;GO_component: cytoplasm [GO ID 0005737];GO_process: carbohydra	PCC_6803	pstB	1391976	phosphate transport ATP-binding protein; PstB	40	0
31	PolysaccharideBiosynthesis	NC_000913	uxuR	4552599	DNA-binding transcriptional repressor	regulator for uxu operon;GO_component: cytoplasm [GO ID 0005737];GO_function: transcriptional repressor activity [GO ID0016564];GO_process: carbohydrate catabolic pro	PCC_6803	sll1961	1408483	ORF_ID:sll1961unknown protein	35.05	2e-05
32	PolysaccharideBiosynthesis	NC_000913	paaJ	1458917	predicted beta-ketoadipyl CoA thiolase	GO_process: carbohydrate catabolic process [GO ID0016052]	PCC_6803	thl	1437373	acetyl coenzyme A acetyltransferase (thiolase)	35.84	0
33	PolysaccharideBiosynthesis	NC_000913	malT	3551107	fused conserved protein: DNA-bindingtranscriptional activator/maltotriose-ATP-binding protein	positive regulator of mal regulon;GO_component: cytoplasm [GO ID 0005737];GO_function: transcriptional activat	PCC_6803	sll1592	1490683	NarL subfamily	41.51	9e-07
34	PolysaccharideBiosynthesis	NC_000913	malK	4244807	fused maltose transport subunit, ATP-bindingcomponent of ABC superfamily/regulatory protein	ATP-binding component of transport system formaltose;GO_component: cytoplasm [GO ID 0005737];GO_process: carbohy	PCC_6803	sll0240	1532301	ABC transporter	38.81	0
35	PolysaccharideBiosynthesis	NC_000913	wcaA	2130582	predicted glycosyl transferase	putative regulator;GO_process: colanic acid biosynthetic process [GO ID0009242]	PCC_6803	spsA	1629604	spore coat polysaccharide biosynthesis protein;SpsA	36.27	0
36	PolysaccharideBiosynthesis	NC_000913	uhpA	3848159	DNA-binding response regulator in two-componentregulatory system wtih UhpB	response regulator, positive activator of uhpTtranscription (sensor, uhpB);GO_component: cytoplasm [GO ID 0005737];GO_function: t	PCC_6803	sll1228	1664798	hybrid sensory kinase	35.63	7e-05
37	PolysaccharideBiosynthesis	NC_000913	wcaJ	2118184	predicted UDP-glucose lipid carrier transferase	putative UDP-glucose lipid carrier transferase;GO_process: colanic acid biosynthetic process [GO ID0009242]	PCC_6803	slr0820	1709232	glucosyltransferase	38.94	0
38	PolysaccharideBiosynthesis	NC_000913	rpe	3512404	D-ribulose-5-phosphate 3-epimerase	GO_process: carbohydrate catabolic process [GO ID0016052];GO_process: pentose-phosphate shunt, non-oxidative branch[GO ID 0009052]	PCC_6803	cfxE	1712564	pentose-5-phosphate-3-epimerase	52.29	0
39	PolysaccharideBiosynthesis	NC_000913	wcaB	2130091	predicted acyl transferase	putative transferase;GO_process: colanic acid biosynthetic process [GO ID0009242]	PCC_6803	cysE	1743443	serine acetyltransferase	38.1	0
40	PolysaccharideBiosynthesis	NC_000913	lacA	360473	thiogalactoside acetyltransferase	GO_component: cytoplasm [GO ID 0005737];GO_process: carbohydrate catabolic process [GO ID0016052]	PCC_6803	act	1756594	acetyltransferase	45.1	1e-08
41	PolysaccharideBiosynthesis	NC_000913	malK	4244807	fused maltose transport subunit, ATP-bindingcomponent of ABC superfamily/regulatory protein	ATP-binding component of transport system formaltose;GO_component: cytoplasm [GO ID 0005737];GO_process: carbohy	PCC_6803	sll1878	1797552	ABC transporter	46.25	0
42	PolysaccharideBiosynthesis	NC_000913	paaE	1454454	predicted multicomponent oxygenase/reductasesubunit for phenylacetic acid degradation	GO_process: carbohydrate catabolic process [GO ID0016052]	PCC_6803	petF	1831561	ferredoxin	35.21	1e-08
43	PolysaccharideBiosynthesis	NC_000913	melB	4341404	melibiose:sodium symporter	melibiose permease II;GO_component: peptidoglycan-based cell wall [GO ID0009274];GO_component: organelle inner membrane [GO ID 0019866];GO_process: carbohydrate catabolic proces	PCC_6803	melB	1841056	melibiose carrier protein	35.19	0
44	PolysaccharideBiosynthesis	NC_000913	cpsB	2121108	mannose-1-phosphate guanyltransferase	GO_function: cell surface antigen activity,host-interacting [GO ID 0042280];GO_process: colanic acid biosynthetic process [GO ID0009242];GO_process: carbohydrate cata	PCC_6803	rfbM	1845795	GDP-mannose pyrophosphorylase	37.36	0
45	PolysaccharideBiosynthesis	NC_000913	rpiB	4311373	ribose 5-phosphate isomerase B/allose6-phosphate isomerase	ribose 5-phosphate isomerase B;GO_process: carbohydrate catabolic process [GO ID0016052];GO_process: pentose-phosphate shunt, non-oxidative branc	PCC_6803	rpiB	1922791	ribose phosphate isomerase B	41.49	0
46	PolysaccharideBiosynthesis	NC_000913	dkgA	3154645	2,5-diketo-D-gluconate reductase A	GO_component: cytoplasm [GO ID 0005737];GO_process: carbohydrate catabolic process [GO ID0016052]	PCC_6803	slr0942	2006824	aldehyde reductase	35.71	0
47	PolysaccharideBiosynthesis	NC_000913	wcaJ	2118184	predicted UDP-glucose lipid carrier transferase	putative UDP-glucose lipid carrier transferase;GO_process: colanic acid biosynthetic process [GO ID0009242]	PCC_6803	rfbP	2043107	galactosyl-1-phosphate transferase	37.56	0
48	PolysaccharideBiosynthesis	NC_000913	paaE	1454454	predicted multicomponent oxygenase/reductasesubunit for phenylacetic acid degradation	GO_process: carbohydrate catabolic process [GO ID0016052]	PCC_6803	petF	2180577	ferredoxin	47.22	0
49	PolysaccharideBiosynthesis	NC_000913	gpmM	3783283	phosphoglycero mutase III, cofactor-independent	putative 2,3-bisphosphoglycerate-independentphosphoglycerate mutase;GO_component: cytoplasm [GO ID 0005737];GO_process: carbohydrate catabolic process [GO I	PCC_6803	yibO	2248578	2,3-bisphosphoglycerate-independentphosphoglycerate mutase	46.69	0
50	PolysaccharideBiosynthesis	NC_000913	glgB	3569339	1,4-alpha-glucan branching enzyme	GO_component: cytoplasm [GO ID 0005737];GO_process: polysaccharide biosynthetic process [GO ID0000271]	PCC_6803	glgB	2331505	1,4-alpha-glucan branching enzyme	46.69	0
51	PolysaccharideBiosynthesis	NC_000913	gnd	2097886	gluconate-6-phosphate dehydrogenase,decarboxylating	GO_process: carbohydrate catabolic process [GO ID0016052];GO_process: pentose-phosphate shunt, oxidative branch [GOID 0009051];GO_process: pentose-phosph	PCC_6803	gnd	2387424	6-phosphogluconate dehydrogenase	58.74	0
52	PolysaccharideBiosynthesis	NC_000913	xylE	4238802	D-xylose transporter	xylose-proton symport;GO_component: peptidoglycan-based cell wall [GO ID0009274];GO_component: organelle inner membrane [GO ID 0019866];GO_process: carbohydrate catabolic process [GO	PCC_6803	glcP	2399210	glucose transport protein	38.68	0
53	PolysaccharideBiosynthesis	NC_000913	paaE	1454454	predicted multicomponent oxygenase/reductasesubunit for phenylacetic acid degradation	GO_process: carbohydrate catabolic process [GO ID0016052]	PCC_6803	petF	2484890	ferredoxin	46.48	0
54	PolysaccharideBiosynthesis	NC_000913	garR	3269889	tartronate semialdehyde reductase	tartronate semialdehyde reductase (TSAR);GO_process: carbohydrate catabolic process [GO ID0016052];GO_process: glycolate metabolic process [GO ID 0009441]	PCC_6803	mmsB	2532823	3-hydroxyisobutyrate dehydrogenase	37.76	0
55	PolysaccharideBiosynthesis	NC_000913	glcD	3124544	glycolate oxidase subunit, FAD-linked	glycolate oxidase subunit D;GO_process: carbohydrate catabolic process [GO ID0016052]	PCC_6803	glcD	2553961	glycolate oxidase subunit; GlcD	48.19	0
56	PolysaccharideBiosynthesis	NC_000913	cpsB	2121108	mannose-1-phosphate guanyltransferase	GO_function: cell surface antigen activity,host-interacting [GO ID 0042280];GO_process: colanic acid biosynthetic process [GO ID0009242];GO_process: carbohydrate cata	PCC_6803	rfbM	2625095	phosphomannose isomerase	53.27	0
57	PolysaccharideBiosynthesis	NC_000913	rpiA	3056688	ribose 5-phosphate isomerase, constitutive	ribosephosphate isomerase, constitutive;GO_process: carbohydrate catabolic process [GO ID0016052];GO_process: pentose-phosphate shunt, non-oxidative branch[GO ID	PCC_6803	rpiA	2725326	ribose 5-phosphate isomerase	46.05	0
58	PolysaccharideBiosynthesis	NC_000913	acs	4283436	acetyl-CoA synthetase	GO_process: carbohydrate catabolic process [GO ID0016052];GO_process: acetate catabolic process [GO ID 0045733]	PCC_6803	acs	2819894	acetyl-coenzyme A synthetase	53.42	0
59	PolysaccharideBiosynthesis	NC_000913	gph	3511653	phosphoglycolate phosphatase	GO_process: carbohydrate catabolic process [GO ID0016052]	PCC_6803	hisB	2879286	imidazoleglycerol-phosphate dehydratase;histidinol-phosphatase	43.4	8e-06
60	PolysaccharideBiosynthesis	NC_000913	araG	1981579	fused L-arabinose transporter subunits of ABCsuperfamily: ATP-binding components	ATP-binding component of high-affinity L-arabinosetransport system;GO_component: cytoplasm [GO ID 0005737];GO_process: carb	PCC_6803	sll0484	2911122	ABC transporter	36.14	0
61	PolysaccharideBiosynthesis	NC_000913	uhpA	3848159	DNA-binding response regulator in two-componentregulatory system wtih UhpB	response regulator, positive activator of uhpTtranscription (sensor, uhpB);GO_component: cytoplasm [GO ID 0005737];GO_function: t	PCC_6803	slr0312	3034783	NarL subfamily	35.83	0
62	PolysaccharideBiosynthesis	NC_000913	malK	4244807	fused maltose transport subunit, ATP-bindingcomponent of ABC superfamily/regulatory protein	ATP-binding component of transport system formaltose;GO_component: cytoplasm [GO ID 0005737];GO_process: carbohy	PCC_6803	sll0739	3133291	ABC transporter	36.44	0
63	PolysaccharideBiosynthesis	NC_000913	aer	3215578	fused signal transducer for aerotaxis sensorycomponent/methyl accepting chemotaxis component	aerotaxis sensor receptor, flavoprotein;GO_component: organelle inner membrane [GO ID 0019866];GO_process: carbo	PCC_6803	tar	3148438	methyl-accepting chemotaxis protein II	47.44	4e-06
64	PolysaccharideBiosynthesis	NC_000913	malK	4244807	fused maltose transport subunit, ATP-bindingcomponent of ABC superfamily/regulatory protein	ATP-binding component of transport system formaltose;GO_component: cytoplasm [GO ID 0005737];GO_process: carbohy	PCC_6803	nrtC	3173335	nitrate transport protein; NrtC	37.55	0
65	PolysaccharideBiosynthesis	NC_000913	malK	4244807	fused maltose transport subunit, ATP-bindingcomponent of ABC superfamily/regulatory protein	ATP-binding component of transport system formaltose;GO_component: cytoplasm [GO ID 0005737];GO_process: carbohy	PCC_6803	nrtD	3175411	nitrate transport protein; NrtD	35.74	0
66	PolysaccharideBiosynthesis	NC_000913	malK	4244807	fused maltose transport subunit, ATP-bindingcomponent of ABC superfamily/regulatory protein	ATP-binding component of transport system formaltose;GO_component: cytoplasm [GO ID 0005737];GO_process: carbohy	PCC_6803	cysA	3301555	sulfate transport system permease protein	37.85	0
67	PolysaccharideBiosynthesis	NC_000913	malK	4244807	fused maltose transport subunit, ATP-bindingcomponent of ABC superfamily/regulatory protein	ATP-binding component of transport system formaltose;GO_component: cytoplasm [GO ID 0005737];GO_process: carbohy	PCC_6803	ggtA	3410761	ATP-binding subunit of an ABC-type osmolytetransporter	48.53	0
68	PolysaccharideBiosynthesis	NC_000913	pgm	712781	phosphoglucomutase	GO_component: cytoplasm [GO ID 0005737];GO_process: carbohydrate catabolic process [GO ID0016052];GO_process: glucose metabolic process [GO ID 0006006]	PCC_6803	pgm	3431317	phosphoglucomutase	59.23	0
69	PolysaccharideBiosynthesis	NC_000913	xylG	3730224	fused D-xylose transporter subunits of ABCsuperfamily: ATP-binding components	putative ATP-binding protein of xylose transportsystem;GO_component: cytoplasm [GO ID 0005737];GO_process: carbohydrate catabo	PCC_6803	rfbB	3541344	ATP-binding protein	55.88	3e-05
ID	classification		Gene name in COG		gene description in COG		Synechocystis PCC 6803	Gene name in PCC 6803	Gene location in PCC 6803	Identity	Evalue
1	PolysaccharideBiosynthesis		XF0591		Nucleoside diphosphate sugar pyrophosphorylase involved in lipopolysaccharide biosynthesis/translation initiation factor 2B, gamma/epsilon subunits (eIF 2Bgamma/eIF 2Bepsilon)		PCC 6803	sll1496	3363266	mannose 1 phosphate guanyltransferase	35.04	0
2	PolysaccharideBiosynthesis		BH1416		Nucleoside diphosphate sugar pyrophosphorylase involved in lipopolysaccharide biosynthesis/translation initiation factor 2B, gamma/epsilon subunits (eIF 2Bgamma/eIF 2Bepsilon)		PCC 6803	sll1558	1976799	mannose 1 phosphate guanyltransferase	35.34	0
3	PolysaccharideBiosynthesis		RP003		ABC type polysaccharide/polyol phosphate transport system, ATPase component		PCC 6803	rfbB	352263	ABC transporter	35.27	0
4	PolysaccharideBiosynthesis		VC0247		ABC type polysaccharide/polyol phosphate transport system, ATPase component		PCC 6803	kpsT	1621978	polysialic acid transport ATP binding protein;KpsT	35.34	0
5	PolysaccharideBiosynthesis		SPy0790		ABC type polysaccharide/polyol phosphate transport system, ATPase component		PCC 6803	rfbB	3541344	ATP binding protein	35.59	0
6	PolysaccharideBiosynthesis		PM0781		ABC type polysaccharide/polyol phosphate transport system, ATPase component		PCC 6803	slr0864	1360434	ABC transporter	36.76	2e-06
7	PolysaccharideBiosynthesis		Cgl0201		ABC type polysaccharide/polyol phosphate transport system, ATPase component		PCC 6803	livF	1239490	high affinity branched chain amino acidtransport ATP binding protein; BraG	36.73	9e-05
8	PolysaccharideBiosynthesis		BS_tagH_1		ABC type polysaccharide/polyol phosphate transport system, ATPase component		PCC 6803	ssr2802	1961439	ABC transporter	45.24	4e-05
9	PolysaccharideBiosynthesis		sll0923_1		Uncharacterized protein involved in exopolysaccharide biosynthesis		PCC 6803	epsB	345536	exopolysaccharide export protein	100	0
10	PolysaccharideBiosynthesis		all2285_2		Sugar transferases involved in lipopolysaccharide synthesis		pSYSM	sll5057	56854	ORF_ID:sll5057probable glycosyltransferase	69.31	0
11	PolysaccharideBiosynthesis		all2285_2		Sugar transferases involved in lipopolysaccharide synthesis		PCC 6803	slr0820	1709232	glucosyltransferase	45.41	0
12	PolysaccharideBiosynthesis		CC0166		Sugar transferases involved in lipopolysaccharide synthesis		PCC 6803	rfbP	2043107	galactosyl 1 phosphate transferase	35.12	0
13	PolysaccharideBiosynthesis		BMEII0827		Nucleoside diphosphate sugar pyrophosphorylase involved in lipopolysaccharide biosynthesis/translation initiation factor 2B, gamma/epsilon subunits (eIF 2Bgamma/eIF 2Bepsilon)		PCC 6803	rfbF	353552	alpha D glucose 1 phosphatecytidylyltransferase	35.16	0
14	PolysaccharideBiosynthesis		AGpT2_1		Uncharacterized protein related to capsule biosynthesis enzymes		PCC 6803	slr1324	1653402	hybrid sensory kinase	35.9	4e-07
15	PolysaccharideBiosynthesis		PM0781		ABC type polysaccharide/polyol phosphate transport system, ATPase component		PCC 6803	sll0912	2014908	ABC transporter	36.07	1e-07
16	PolysaccharideBiosynthesis		AF0290		ABC type polysaccharide/polyol phosphate transport system, ATPase component		PCC 6803	sll1927	742780	ABC transporter	37.7	6e-05
17	PolysaccharideBiosynthesis		AGc22		Periplasmic protein involved in polysaccharide export		PCC 6803	hpcE	1228237	5 oxo 1,2,5 tricarboxilic 3 penten aciddecarboxilase/isomer	37.62	0
18	PolysaccharideBiosynthesis		AGc22		Periplasmic protein involved in polysaccharide export		PCC 6803	hpcE	1228237	5 oxo 1,2,5 tricarboxilic 3 penten aciddecarboxilase/isomer	37.62	0
19	PolysaccharideBiosynthesis		AGc22		Periplasmic protein involved in polysaccharide export		PCC 6803	hpcE	1228237	5 oxo 1,2,5 tricarboxilic 3 penten aciddecarboxilase/isomer	37.62	0
20	PolysaccharideBiosynthesis		AGc22		Periplasmic protein involved in polysaccharide export		PCC 6803	hpcE	1228237	5 oxo 1,2,5 tricarboxilic 3 penten aciddecarboxilase/isomer	37.62	0
21	PolysaccharideBiosynthesis		AGc2283		Periplasmic protein involved in polysaccharide export		PCC 6803	gumB	719733	GumB protein	35.16	0
22	PolysaccharideBiosynthesis		CAC3056		Nucleoside diphosphate sugar pyrophosphorylase involved in lipopolysaccharide biosynthesis/translation initiation factor 2B, gamma/epsilon subunits (eIF 2Bgamma/eIF 2Bepsilon)		PCC 6803	rfbA	2512467	glucose 1 phosphate thymidylyltransferase	35.33	0
23	PolysaccharideBiosynthesis		AGl309		Periplasmic protein involved in polysaccharide export		PCC 6803	sll1276	1100410	ABC transporter	50.76	0
24	PolysaccharideBiosynthesis		AGl309		Periplasmic protein involved in polysaccharide export		PCC 6803	slr2019	761482	ABC transporter	36.2	0
25	PolysaccharideBiosynthesis		AGl309		Periplasmic protein involved in polysaccharide export		PCC 6803	sll1725	947511	ABC transporter	41.57	0
26	PolysaccharideBiosynthesis		AGl309		Periplasmic protein involved in polysaccharide export		PCC 6803	hlyB	1850707	HlyB family	35.41	0
27	PolysaccharideBiosynthesis		AGl309		Periplasmic protein involved in polysaccharide export		PCC 6803	slr0615	2946344	ABC transporter	42.04	0
28	PolysaccharideBiosynthesis		AGl309		Periplasmic protein involved in polysaccharide export		PCC 6803	sll1870	1813554	ABC transporter	35.03	0
29	PolysaccharideBiosynthesis		AGpA1		Uncharacterized protein related to capsule biosynthesis enzymes		pSYSX	sll6036	32890	ParA family chromosome partitioning protein	37.89	5e-07
30	PolysaccharideBiosynthesis		AGpA1		Uncharacterized protein related to capsule biosynthesis enzymes		pSYSM	slr5105	98614	plasmid partitioning protein	37.89	6e-07
31	PolysaccharideBiosynthesis		AGpA1		Uncharacterized protein related to capsule biosynthesis enzymes		pSYSM	sll5066	67362	ORF_ID:sll5066probable plasmid partitioning protein, ParA family	35.62	4e-06
32	PolysaccharideBiosynthesis		SMb20704		Glycogen synthase		PCC 6803	glgA	2265213	glycogen synthase	35.28	0
33	PolysaccharideBiosynthesis		AGl309		Periplasmic protein involved in polysaccharide export		PCC 6803	hlyB	1850707	HlyB family	35.41	0
34	PolysaccharideBiosynthesis		mll7564		ABC type polysaccharide/polyol phosphate transport system, ATPase component		PCC 6803	natA	2601733	conserved component of ABC transporter fornatural amino acids	40.82	2e-05
35	PolysaccharideBiosynthesis		CAC2630		Exopolysaccharide biosynthesis protein related to N acetylglucosamine 1 phosphodiester alpha N acetylglucosaminidase		PCC 6803	slr0280	2105813	ORF_ID:slr0280unknown protein	36.51	4e-05
36	PolysaccharideBiosynthesis		CC0634		ABC type polysaccharide/polyol phosphate transport system, ATPase component		PCC 6803	mntA	1481380	Mn transporter; MntA	44.68	4e-06
37	PolysaccharideBiosynthesis		CC0634		ABC type polysaccharide/polyol phosphate transport system, ATPase component		PCC 6803	hlyB	3449928	haemolysin secretion ATP binding protein	40.43	8e-06
38	PolysaccharideBiosynthesis		CC0634		ABC type polysaccharide/polyol phosphate transport system, ATPase component		PCC 6803	sll0240	1532301	ABC transporter	39.58	5e-05
39	PolysaccharideBiosynthesis		CC1906		Nucleoside diphosphate sugar pyrophosphorylase involved in lipopolysaccharide biosynthesis/translation initiation factor 2B, gamma/epsilon subunits (eIF 2Bgamma/eIF 2Bepsilon)		PCC 6803	gltA	2560112	citrate synthase	38.42	0
40	PolysaccharideBiosynthesis		ML0114		ABC type polysaccharide/polyol phosphate transport system, ATPase component		PCC 6803	slr1488	36721	ABC transporter	42.55	8e-05
41	PolysaccharideBiosynthesis		L0059		Uncharacterized protein involved in exopolysaccharide biosynthesis		PCC 6803	aroC	921549	chorismate synthase	36.42	0
42	PolysaccharideBiosynthesis		L0112		ABC type polysaccharide/polyol phosphate export systems, permease component		PCC 6803	arcC	3544207	carbamate kinase	42.17	0
43	PolysaccharideBiosynthesis		L0114		ABC type polysaccharide/polyol phosphate transport system, ATPase component		PCC 6803	argH	783379	L argininosuccinate lyase	49.34	0
44	PolysaccharideBiosynthesis		L0343		Capsular polysaccharide biosynthesis protein		PCC 6803	alaS	2141613	alanyl tRNA synthetase	41.71	0
45	PolysaccharideBiosynthesis		L0348		Sugar transferases involved in lipopolysaccharide synthesis		PCC 6803	cysS	2026675	cysteinyl tRNA synthetase	42.62	0
46	PolysaccharideBiosynthesis		MA0202		Predicted glycosyltransferase involved in capsule biosynthesis		PCC 6803	leuD	1889872	3 isopropylmalate dehydratase	37.17	0
47	PolysaccharideBiosynthesis		MA0592		Uncharacterized protein related to capsule biosynthesis enzymes		PCC 6803	serA	1432976	phosphoglycerate dehydrogenase	47.33	0
48	PolysaccharideBiosynthesis		MA0592		Uncharacterized protein related to capsule biosynthesis enzymes		PCC 6803	slr2123	1635746	D isomer specific 2 hydroxyacid dehydrogenasefamily	35.77	0
49	PolysaccharideBiosynthesis		MA2135		Predicted sugar phosphate isomerase involved in capsule formation		PCC 6803	slr1999	1445425	ORF_ID:slr1999hypothetical protein	58.06	0
50	PolysaccharideBiosynthesis		MA3022		Nucleoside diphosphate sugar pyrophosphorylase involved in lipopolysaccharide biosynthesis/translation initiation factor 2B, gamma/epsilon subunits (eIF 2Bgamma/eIF 2Bepsilon)		PCC 6803	lpxD	2403473	UDP 3 o [3 hydroxymyristoyl] glucosaminen acyltransferase	35.06	9e-05
51	PolysaccharideBiosynthesis		MTH175		Nucleoside diphosphate sugar pyrophosphorylase involved in lipopolysaccharide biosynthesis/translation initiation factor 2B, gamma/epsilon subunits (eIF 2Bgamma/eIF 2Bepsilon)		PCC 6803	sll0983	667852	ORF_ID:sll0983unknown protein	42.14	0
52	PolysaccharideBiosynthesis		PAE3429		Glycogen synthase		pSYSM	sll5048	45852	ORF_ID:sll5048probable glycosyltransferase	40.26	2e-08
53	PolysaccharideBiosynthesis		PAE3429		Glycogen synthase		PCC 6803	sll1723	950533	ORF_ID:sll1723hypothetical protein	43.48	7e-06
54	PolysaccharideBiosynthesis		SA1688		ABC type polysaccharide/polyol phosphate transport system, ATPase component		PCC 6803	sll1041	185772	ABC transporter	39.53	4e-05
55	PolysaccharideBiosynthesis		SP0242		Glycogen synthase		PCC 6803	malK	1026511	cytoplasmic membrane protein for maltose uptake	37.89	0
56	PolysaccharideBiosynthesis		SP0242		Glycogen synthase		PCC 6803	cysA	3301555	sulfate transport system permease protein	40.73	0
57	PolysaccharideBiosynthesis		SP0242		Glycogen synthase		PCC 6803	ggtA	3410761	ATP binding subunit of an ABC type osmolytetransporter	42.4	0
58	PolysaccharideBiosynthesis		SP0242		Glycogen synthase		PCC 6803	sll1878	1797552	ABC transporter	38.32	0
59	PolysaccharideBiosynthesis		CC0634		ABC type polysaccharide/polyol phosphate transport system, ATPase component		PCC 6803	sll0240	1532301	ABC transporter	39.58	5e-05
60	PolysaccharideBiosynthesis		SP0242		Glycogen synthase		PCC 6803	nrtC	1006234	nitrate transport protein; NrtC	36.32	0
61	PolysaccharideBiosynthesis		SP0242		Glycogen synthase		PCC 6803	nrtD	795932	nitrate transport protein; NrtD	35.32	0
62	PolysaccharideBiosynthesis		SP0242		Glycogen synthase		PCC 6803	nrtC	3173335	nitrate transport protein; NrtC	36	0
63	PolysaccharideBiosynthesis		SP0242		Glycogen synthase		PCC 6803	pstB	1391976	phosphate transport ATP binding protein; PstB	35.58	0
64	PolysaccharideBiosynthesis		SP1020		Periplasmic protein involved in polysaccharide export		PCC 6803	prfA	3520597	peptide chain release factor	48.17	0
65	PolysaccharideBiosynthesis		SP1020		Periplasmic protein involved in polysaccharide export		PCC 6803	prfB	2214685	peptide chain release factor	38.24	0
66	PolysaccharideBiosynthesis		SP1124		Glycogen synthase		PCC 6803	glgA	57340	glycogen (starch) synthase	35.44	0
67	PolysaccharideBiosynthesis		SPy0790		ABC type polysaccharide/polyol phosphate transport system, ATPase component		PCC 6803	ycf16	2873258	ABC transporter subunit	38.6	7e-05
68	PolysaccharideBiosynthesis		all0917		ABC type polysaccharide/polyol phosphate export systems, permease component		PCC 6803	kpsM	1620973	polysialic acid transport protein; KpsM	66.31	0
69	PolysaccharideBiosynthesis		alr4485		ABC type polysaccharide/polyol phosphate export systems, permease component		PCC 6803	rfbA	3542121	integral membrane O antigen translocatorprotein	67.65	0
70	PolysaccharideBiosynthesis		aq_109		ABC type polysaccharide/polyol phosphate transport system, ATPase component		PCC 6803	glnB	2152291	nitrogen regulatory protein P II	60	0
71	PolysaccharideBiosynthesis		aq_109		ABC type polysaccharide/polyol phosphate transport system, ATPase component		PCC 6803	glnB	2152291	nitrogen regulatory protein P II	60	0
72	PolysaccharideBiosynthesis		aq_154		Predicted sugar phosphate isomerase involved in capsule formation		PCC 6803	ctaB	1757592	cytochrome c oxidase folding protein	39.42	0
73	PolysaccharideBiosynthesis		SP0242		Glycogen synthase		PCC 6803	sll1878	1797552	ABC transporter	38.32	0
74	PolysaccharideBiosynthesis		mll7564		ABC type polysaccharide/polyol phosphate transport system, ATPase component		PCC 6803	livG	2407565	high affinity branched chain amino acidtransport ATP binding protein	42.86	1e-06
75	PolysaccharideBiosynthesis		mll7564		ABC type polysaccharide/polyol phosphate transport system, ATPase component		PCC 6803	slr1149	813799	ABC transporter	38.3	4e-06
76	PolysaccharideBiosynthesis		SP0242		Glycogen synthase		PCC 6803	malK	1026511	cytoplasmic membrane protein for maltose uptake	37.89	0
77	PolysaccharideBiosynthesis		mll7564		ABC type polysaccharide/polyol phosphate transport system, ATPase component		PCC 6803	sll1001	523016	ABC transporter	39.13	1e-05
78	PolysaccharideBiosynthesis		slr0007		Nucleoside diphosphate sugar pyrophosphorylase involved in lipopolysaccharide biosynthesis/translation initiation factor 2B, gamma/epsilon subunits (eIF 2Bgamma/eIF 2Bepsilon)		PCC 6803	slr0007	2476020	ORF_ID:slr0007unknown protein	100	0
79	PolysaccharideBiosynthesis		slr0977		ABC type polysaccharide/polyol phosphate export systems, permease component		PCC 6803	slr0977	349468	ABC transporter	100	0
80	PolysaccharideBiosynthesis		slr0982		ABC type polysaccharide/polyol phosphate transport system, ATPase component		PCC 6803	ssr3570	1620037	ORF_ID:ssr3570unknown protein	57.78	3e-08
81	PolysaccharideBiosynthesis		slr1163		Carbohydrate selective porin		PCC 6803	slr1163	1926030	ORF_ID:slr1163unknown protein	100	0
ID	classification						Synechocystis PCC 6803	Gene name in PCC 6803	Gene location in PCC 6803	Gene function in PCC 6803	Gene note in PCC 6803
1	PolysaccharideBiosynthesis						pSYSM	sll5049	46945		ORF_ID:sll5049similar to polysaccharide biosynthesis protein
2	PolysaccharideBiosynthesis						pSYSM	sll5052	50111		ORF_ID:sll5052similar to exopolysaccharide export protein
3	PolysaccharideBiosynthesis						PCC 6803	glgA	57340	glycogen (starch) synthase	ORF_ID:sll1393
4	PolysaccharideBiosynthesis						PCC 6803	glgX	138295	glycogen operon protein; GlgX	ORF_ID:slr0237
5	PolysaccharideBiosynthesis						PCC 6803	epsB	345536	exopolysaccharide export protein	ORF_ID:sll0923
6	PolysaccharideBiosynthesis						PCC 6803	glgP	1073080	glycogen phosphorylase	ORF_ID:sll1356gene:glgP or glgY
7	PolysaccharideBiosynthesis						PCC 6803	glgP	1117107	glycogen phosphorylase	ORF_ID:slr1367gene:glgP or glgY
8	PolysaccharideBiosynthesis						PCC 6803	glgX	1194653	glycogen operon protein; GlgX	ORF_ID:slr1857
9	PolysaccharideBiosynthesis						PCC 6803	exoD	1225928	exopolysaccharide synthesis protein; ExoD	ORF_ID:slr1875
10	PolysaccharideBiosynthesis						PCC 6803	spsC	1626981	spore coat polysaccharide biosynthesis protein;SpsC	ORF_ID:slr2114
11	PolysaccharideBiosynthesis						PCC 6803	spsA	1629604	spore coat polysaccharide biosynthesis protein;SpsA	ORF_ID:slr2116
12	PolysaccharideBiosynthesis						PCC 6803	glgA	2265213	glycogen synthase	ORF_ID:sll0945

## Sheet: Appendages
ID	classification	Salmonella_Ecoli	Genes name in Ecoli_Salmonella	Gene location in Ecoli_Salmon	Gene funcation in Ecoli_Salmon	Gene note in Ecoli_Salmon	Synechocystis	Gene name in PCC 6803	Gene location in PCC 6803	Gene function in PCC 6803	Identity	Evalue
1	Appendages	NC_003197	ygiX	3340798	DNA-binding transcriptional regulator QseB	response regulator in two-component regulatorysystem with QseC; regulates FlhCD which is the masterregulator for flagella and motility genes	pSYSX	slr6040	35381	two-component response regulator	36.65	0
2	Appendages	NC_003197	hin	2914842	DNA-invertase Hin	DNA-invertase hin (SW:HIN_SALTY); regulation offlagellar gene expression by site-specific H inversion ofDNA	pSYSA	slr7049	41845	resolvase	52.34	0
3	Appendages	NC_000913	gspO	3463565	bifunctional prepilin leader peptidase/methylase	GO_component: peptidoglycan-based cell wall [GO ID0009274];GO_component: organelle inner membrane [GO ID 0019866]	PCC_6803	hofD	74995	type 4 prepilin peptidase	36	1e-06
4	Appendages	NC_004631	baeR	820714	DNA-binding transcriptional regulator BaeR	response regulator in two-component regulatorysystem with BaeS; regulator of RNA synthesis, flagellarbiosynthesis, chemotaxis and transport	PCC_6803	slr1400	402290	hybrid sensory kinase	41.38	5e-06
5	Appendages	NC_003197	baeR	2224537	DNA-binding transcriptional regulator BaeR	response regulator in two-component regulatorysystem with BaeS; regulator of RNA synthesis, flagellarbiosynthesis, chemotaxis and transport	PCC_6803	sll0649	422772	OmpR subfamily	41.99	0
6	Appendages	NC_003197	baeR	2224537	DNA-binding transcriptional regulator BaeR	response regulator in two-component regulatorysystem with BaeS; regulator of RNA synthesis, flagellarbiosynthesis, chemotaxis and transport	PCC_6803	slr1041	489722	PatA subfamily	35.48	5e-07
7	Appendages	NC_003197	baeR	2224537	DNA-binding transcriptional regulator BaeR	response regulator in two-component regulatorysystem with BaeS; regulator of RNA synthesis, flagellarbiosynthesis, chemotaxis and transport	PCC_6803	slr1037	667447	CheY subfamily	35.54	1e-08
8	Appendages	NC_003197	ackA	2447939	acetate kinase	AckA utilizes acetate and can acetylate CheY whichincreases signal strength during flagellar rotation;utilizes magnesium and ATP; also involved in conversion ofacetate to aceyl-CoA	PCC_6803	ackA	677045	acetate kinase	39.6	0
9	Appendages	NC_003197	baeR	2224537	DNA-binding transcriptional regulator BaeR	response regulator in two-component regulatorysystem with BaeS; regulator of RNA synthesis, flagellarbiosynthesis, chemotaxis and transport	PCC_6803	sll1292	690899	CheY subfamily	39.13	0
10	Appendages	NC_000913	gspG	3459045	pseudopilin, cryptic, general secretion pathway		PCC_6803	hofG	1296382	general secretion pathway protein G	39.13	0
11	Appendages	NC_000913	gspG	3459045	pseudopilin, cryptic, general secretion pathway		PCC_6803	hofG	1296993	general secretion pathway protein G	44.44	0
12	Appendages	NC_003197	baeR	2224537	DNA-binding transcriptional regulator BaeR	response regulator in two-component regulatorysystem with BaeS; regulator of RNA synthesis, flagellarbiosynthesis, chemotaxis and transport	PCC_6803	sll1905	1441002	hybrid sensory kinase	42.24	0
13	Appendages	NC_000913	csgD	1101769	DNA-binding transcriptional activator intwo-component regulatory system	putative 2-component transcriptional regulator for2nd curli operon;GO_function: transcriptional activator activity [GO ID0016563];GO_process: transc	PCC_6803	sll1592	1490683	NarL subfamily	45.45	1e-08
14	Appendages	NC_003197	baeR	2224537	DNA-binding transcriptional regulator BaeR	response regulator in two-component regulatorysystem with BaeS; regulator of RNA synthesis, flagellarbiosynthesis, chemotaxis and transport	PCC_6803	slr2099	1566990	hybrid sensory kinase	37.7	2e-06
15	Appendages	NC_003197	baeR	2224537	DNA-binding transcriptional regulator BaeR	response regulator in two-component regulatorysystem with BaeS; regulator of RNA synthesis, flagellarbiosynthesis, chemotaxis and transport	PCC_6803	slr2100	1568317	regulatory components of sensory transductionsystem	42.75	6e-07
16	Appendages	NC_003197	baeR	2224537	DNA-binding transcriptional regulator BaeR	response regulator in two-component regulatorysystem with BaeS; regulator of RNA synthesis, flagellarbiosynthesis, chemotaxis and transport	PCC_6803	slr0947	2012781	OmpR subfamily	35.09	0
17	Appendages	NC_000913	gspG	3459045	pseudopilin, cryptic, general secretion pathway		PCC_6803	slr1930	2222316	ORF_ID:slr1930unknown protein	41.79	7e-07
18	Appendages	NC_000913	cheY	1965072	chemotaxis regulator transmitting signal toflagellar motor component	chemotaxis regulator transmits chemoreceptorsignals to flagelllar motor components;GO_component: cytoplasm [GO ID 0005737];GO_process: taxis [GO ID 004	PCC_6803	slr0322	2271581	CheA like protein	35.9	0
19	Appendages	NC_000913	csgD	1101769	DNA-binding transcriptional activator intwo-component regulatory system	putative 2-component transcriptional regulator for2nd curli operon;GO_function: transcriptional activator activity [GO ID0016563];GO_process: transc	PCC_6803	ssl0564	2286798	response regulator like protein	39.71	7e-08
20	Appendages	NC_000913	hofB	115714	conserved protein with nucleoside triphosphatehydrolase domain	putative integral membrane protein involved inbiogenesis of fimbriae, protein transport, DNA uptake;GO_component: fimbrium [GO ID 0009289]	PCC_6803	gspE	2589851	general secretion pathway protein E	40.15	0
21	Appendages	NC_003197	baeR	2224537	DNA-binding transcriptional regulator BaeR	response regulator in two-component regulatorysystem with BaeS; regulator of RNA synthesis, flagellarbiosynthesis, chemotaxis and transport	PCC_6803	sll0396	2682552	OmpR subfamily	36.04	0
22	Appendages	NC_003197	baeR	2224537	DNA-binding transcriptional regulator BaeR	response regulator in two-component regulatorysystem with BaeS; regulator of RNA synthesis, flagellarbiosynthesis, chemotaxis and transport	PCC_6803	slr0081	2885022	OmpR subfamily	35.17	0
23	Appendages	NC_003197	baeR	2224537	DNA-binding transcriptional regulator BaeR	response regulator in two-component regulatorysystem with BaeS; regulator of RNA synthesis, flagellarbiosynthesis, chemotaxis and transport	PCC_6803	slr0115	2995908	OmpR subfamily	39.65	0
24	Appendages	NC_003197	ygiX	3340798	DNA-binding transcriptional regulator QseB	response regulator in two-component regulatorysystem with QseC; regulates FlhCD which is the masterregulator for flagella and motility genes	PCC_6803	sll0797	3050263	OmpR subfamily	38.6	0
25	Appendages	NC_003197	ygiX	3340798	DNA-binding transcriptional regulator QseB	response regulator in two-component regulatorysystem with QseC; regulates FlhCD which is the masterregulator for flagella and motility genes	PCC_6803	sll0789	3064912	OmpR subfamily	36.65	0
26	Appendages	NC_000913	csgD	1101769	DNA-binding transcriptional activator intwo-component regulatory system	putative 2-component transcriptional regulator for2nd curli operon;GO_function: transcriptional activator activity [GO ID0016563];GO_process: transc	PCC_6803	sll0782	3073629	putative protein kinase	46.43	2e-06
27	Appendages	NC_000913	cheY	1965072	chemotaxis regulator transmitting signal toflagellar motor component	chemotaxis regulator transmits chemoreceptorsignals to flagelllar motor components;GO_component: cytoplasm [GO ID 0005737];GO_process: taxis [GO ID 004	PCC_6803	sll0043	3144213	CheA like protein	36.54	0
28	Appendages	NC_003197	ygiX	3340798	DNA-binding transcriptional regulator QseB	response regulator in two-component regulatorysystem with QseC; regulates FlhCD which is the masterregulator for flagella and motility genes	PCC_6803	slr1584	3404545	OmpR subfamily	39.46	0
ID	classification		Gene name in COG		gene description in COG		Synechocystis PCC 6803	Gene name in PCC 6803	Gene location in PCC 6803	Gene function in PCC 6803	Identity	Evalue
1	Appendages		TVN0613		Type IV secretory pathway, VirB11 components, and related ATPases involved in archaeal flagella biosynthesis		PCC 6803	gspE	2589851	general secretion pathway protein E	35.04	0
2	Appendages		AF0338		Type IV secretory pathway, VirB11 components, and related ATPases involved in archaeal flagella biosynthesis		PCC 6803	pilT	2202944	twitching motility protein	37.7	0
3	Appendages		AGc37		Type IV pili component		PCC 6803	trxA	2961120	thioredoxin	60.61	0
4	Appendages		AGc37		Type IV pili component		PCC 6803	trxM	2537521	thioredoxin M	45.68	0
5	Appendages		AGc37		Type IV pili component		PCC 6803	trxA	794362	thioredoxin	39.13	0
6	Appendages		AGc92		Flagellar biosynthesis/type III secretory pathway lipoprotein		PCC 6803	recQ	974053	ATP dependent DNA helicase; RecQ	38.54	0
7	Appendages		AGc98		Flagellar biosynthesis/type III secretory pathway ATPase		PCC 6803	kpsT	1621978	polysialic acid transport ATP binding protein;KpsT	37.97	0
8	Appendages		AGc98		Flagellar biosynthesis/type III secretory pathway ATPase		PCC 6803	rfbB	3541344	ATP binding protein	35.63	1e-08
9	Appendages		AGc98		Flagellar biosynthesis/type III secretory pathway ATPase		PCC 6803	sll0912	2014908	ABC transporter	40.35	4e-06
10	Appendages		AGc98		Flagellar biosynthesis/type III secretory pathway ATPase		PCC 6803	slr0615	2946344	ABC transporter	41.67	2e-05
11	Appendages		AGc98		Flagellar biosynthesis/type III secretory pathway ATPase		PCC 6803	slr0864	1360434	ABC transporter	43.9	4e-05
12	Appendages		AGc98		Flagellar biosynthesis/type III secretory pathway ATPase		PCC 6803	hlyB	1850707	HlyB family	39.13	0.0001
13	Appendages		AGc98		Flagellar biosynthesis/type III secretory pathway ATPase		PCC 6803	kpsT	1621978	polysialic acid transport ATP binding protein;KpsT	37.97	0
14	Appendages		AGc98		Flagellar biosynthesis/type III secretory pathway ATPase		PCC 6803	rfbB	3541344	ATP binding protein	35.63	1e-08
15	Appendages		AGc98		Flagellar biosynthesis/type III secretory pathway ATPase		PCC 6803	sll0912	2014908	ABC transporter	40.35	4e-06
16	Appendages		AGc98		Flagellar biosynthesis/type III secretory pathway ATPase		PCC 6803	slr0615	2946344	ABC transporter	41.67	2e-05
17	Appendages		AGc98		Flagellar biosynthesis/type III secretory pathway ATPase		PCC 6803	slr0864	1360434	ABC transporter	43.9	4e-05
18	Appendages		AGc98		Flagellar biosynthesis/type III secretory pathway ATPase		PCC 6803	hlyB	1850707	HlyB family	39.13	0.0001
19	Appendages		AGc98		Flagellar biosynthesis/type III secretory pathway ATPase		PCC 6803	kpsT	1621978	polysialic acid transport ATP binding protein;KpsT	37.97	0
20	Appendages		AGc98		Flagellar biosynthesis/type III secretory pathway ATPase		PCC 6803	rfbB	3541344	ATP binding protein	35.63	1e-08
21	Appendages		AGc98		Flagellar biosynthesis/type III secretory pathway ATPase		PCC 6803	sll0912	2014908	ABC transporter	40.35	4e-06
22	Appendages		AGc98		Flagellar biosynthesis/type III secretory pathway ATPase		PCC 6803	slr0615	2946344	ABC transporter	41.67	2e-05
23	Appendages		AGc98		Flagellar biosynthesis/type III secretory pathway ATPase		PCC 6803	slr0864	1360434	ABC transporter	43.9	4e-05
24	Appendages		AGc98		Flagellar biosynthesis/type III secretory pathway ATPase		PCC 6803	hlyB	1850707	HlyB family	39.13	0.0001
25	Appendages		AGc98		Flagellar biosynthesis/type III secretory pathway ATPase		PCC 6803	kpsT	1621978	polysialic acid transport ATP binding protein;KpsT	37.97	0
26	Appendages		AGc98		Flagellar biosynthesis/type III secretory pathway ATPase		PCC 6803	rfbB	3541344	ATP binding protein	35.63	1e-08
27	Appendages		AGc98		Flagellar biosynthesis/type III secretory pathway ATPase		PCC 6803	sll0912	2014908	ABC transporter	40.35	4e-06
28	Appendages		AGc98		Flagellar biosynthesis/type III secretory pathway ATPase		PCC 6803	slr0615	2946344	ABC transporter	41.67	2e-05
29	Appendages		AGc98		Flagellar biosynthesis/type III secretory pathway ATPase		PCC 6803	slr0864	1360434	ABC transporter	43.9	4e-05
30	Appendages		AGc98		Flagellar biosynthesis/type III secretory pathway ATPase		PCC 6803	hlyB	1850707	HlyB family	39.13	0.0001
31	Appendages		AGc98		Flagellar biosynthesis/type III secretory pathway ATPase		PCC 6803	kpsT	1621978	polysialic acid transport ATP binding protein;KpsT	37.97	0
32	Appendages		AGc98		Flagellar biosynthesis/type III secretory pathway ATPase		PCC 6803	rfbB	3541344	ATP binding protein	35.63	1e-08
33	Appendages		AGc98		Flagellar biosynthesis/type III secretory pathway ATPase		PCC 6803	sll0912	2014908	ABC transporter	40.35	4e-06
34	Appendages		AGc98		Flagellar biosynthesis/type III secretory pathway ATPase		PCC 6803	slr0615	2946344	ABC transporter	41.67	2e-05
35	Appendages		AGc98		Flagellar biosynthesis/type III secretory pathway ATPase		PCC 6803	slr0864	1360434	ABC transporter	43.9	4e-05
36	Appendages		AGc98		Flagellar biosynthesis/type III secretory pathway ATPase		PCC 6803	hlyB	1850707	HlyB family	39.13	0.0001
37	Appendages		XF2537		Type II secretory pathway, prepilin signal peptidase PulO and related peptidases		PCC 6803	hofD	74995	type 4 prepilin peptidase	35.22	0
38	Appendages		CC2423		Type IV secretory pathway, VirB11 components, and related ATPases involved in archaeal flagella biosynthesis		PCC 6803	pilT	2045078	twitching mobility protein	35.07	0
39	Appendages		DR0546		Type II secretory pathway, pseudopilin PulG		PCC 6803	slr1930	2222316	ORF_ID:slr1930unknown protein	55.56	3e-05
40	Appendages		DR0546		Type II secretory pathway, pseudopilin PulG		PCC 6803	hofG	1296993	general secretion pathway protein G	43.48	3e-05
41	Appendages		HP0389		Flagellar GTP binding protein		PCC 6803	sodB	1607353	superoxide dismutase	41.45	0
42	Appendages		HP0625		Flagellar biosynthesis pathway, component FliP		PCC 6803	gcpE	1262049	GcpE protein	38.53	0
43	Appendages		HP0707		Flagellar biosynthesis pathway, component FlhB		PCC 6803	sll1144	1017600	ORF_ID:sll1144hypothetical protein	39.09	0
44	Appendages		HP0843		Flagellar hook capping protein		PCC 6803	thiE	443913	thiamin biosynthetic bifunctional enzyme	35.79	0
45	Appendages		HP1314		Flagellar biosynthesis pathway, component FliQ		PCC 6803	rpl22	839430	50S ribosomal protein L22	45.71	0
46	Appendages		HP1315		Flagellar biosynthesis/type III secretory pathway ATPase		PCC 6803	rps19	839811	30S ribosomal protein S19	55.06	0
47	Appendages		HP1316		Type IV secretory pathway, VirB11 components, and related ATPases involved in archaeal flagella biosynthesis		PCC 6803	rpl2	840122	50S ribosomal protein L2	54.55	0
48	Appendages		HP1465		Flagellar hook basal body protein		PCC 6803	sll1041	185772	ABC transporter	35.42	0
49	Appendages		HP1465		Flagellar hook basal body protein		PCC 6803	nrtC	3173335	nitrate transport protein; NrtC	38.76	0
50	Appendages		HP1465		Flagellar hook basal body protein		PCC 6803	sll1927	742780	ABC transporter	37.8	0
51	Appendages		HP1465		Flagellar hook basal body protein		PCC 6803	nrtC	1006234	nitrate transport protein; NrtC	36.59	0
52	Appendages		HP1465		Flagellar hook basal body protein		PCC 6803	nrtD	1005181	nitrate transport protein; NrtD	35.16	0
53	Appendages		HP1465		Flagellar hook basal body protein		PCC 6803	slr0544	3217855	ABC transporter	36.32	0
54	Appendages		HP1465		Flagellar hook basal body protein		PCC 6803	nrtD	3175411	nitrate transport protein; NrtD	35.51	0
55	Appendages		HP1465		Flagellar hook basal body protein		PCC 6803	sll0415	2540821	ABC transporter	40.59	0
56	Appendages		HP1465		Flagellar hook basal body protein		PCC 6803	hlyB	3449928	haemolysin secretion ATP binding protein	35.23	0
57	Appendages		HP1465		Flagellar hook basal body protein		PCC 6803	mntA	1481380	Mn transporter; MntA	35.87	0
58	Appendages		HP1465		Flagellar hook basal body protein		PCC 6803	sll1623	1321852	ABC transporter	35.48	0
59	Appendages		HP1465		Flagellar hook basal body protein		PCC 6803	sll1276	1100410	ABC transporter	37.36	0
60	Appendages		HP1492		Flagellar basal body rod protein		PCC 6803	ssl2667	3317363	NifU protein	48.21	0
61	Appendages		MA1110		Tfp pilus assembly protein, major pilin PilA		PCC 6803	rps11	830194	30S ribosomal protein S11	39.5	0
62	Appendages		MA3057		Predicted ATPases involved in biogenesis of archaeal flagella		PCC 6803	sms	2100463	sms protein	42.86	8e-06
63	Appendages		MTH4		Type II secretory pathway, prepilin signal peptidase PulO and related peptidases		PCC 6803	rpl23	841002	50S ribosomal protein L23	44.07	2e-05
64	Appendages		NMA1110		Tfp pilus assembly protein, major pilin PilA		PCC 6803	hofG	1296382	general secretion pathway protein G	38.1	6e-05
65	Appendages		NMA1110		Tfp pilus assembly protein, major pilin PilA		PCC 6803	hofG	1296382	general secretion pathway protein G	38.1	6e-05
66	Appendages		SP0344		Flagellar hook capping protein		AP004312	slr8046	41409	transposase	40.66	0
67	Appendages		SP0344		Flagellar hook capping protein		AP004312	sll8042	38568	transposase	40.66	0
68	Appendages		SP0344		Flagellar hook capping protein		PCC 6803	sll0201	2524573	transposase	40.66	0
69	Appendages		SP0344		Flagellar hook capping protein		PCC 6803	slr1937	2235914	transposase	40.66	0
70	Appendages		SP0344		Flagellar hook capping protein		PCC 6803	sll1437	1901385	transposase	40.66	0
71	Appendages		SP0344		Flagellar hook capping protein		PCC 6803	sll1257	1725431	transposase	40.66	0
72	Appendages		SP0344		Flagellar hook capping protein		PCC 6803	slr2113	1626518	transposase	40.66	0
73	Appendages		SP0344		Flagellar hook capping protein		PCC 6803	sll1984	1553929	transposase	40.66	0
74	Appendages		SP0344		Flagellar hook capping protein		PCC 6803	slr1716	1463808	transposase	40.66	0
75	Appendages		SP0344		Flagellar hook capping protein		PCC 6803	slr0857	1346550	transposase	40.66	0
76	Appendages		SP0344		Flagellar hook capping protein		PCC 6803	sll0651	421765	transposase	40.66	0
77	Appendages		SP0344		Flagellar hook capping protein		PCC 6803	sll0700	123501	transposase	40.66	0
78	Appendages		SP0344		Flagellar hook capping protein		AP004311	slr7105	101134	transposase	40.66	0
79	Appendages		SP0344		Flagellar hook capping protein		PCC 6803	sll1930	605541	transposase	39.56	0
80	Appendages		SP0344		Flagellar hook capping protein		PCC 6803	sll1998	1623723	transposase	39.56	0
81	Appendages		SP0344		Flagellar hook capping protein		PCC 6803	slr1357	1098323	transposase	39.56	0
82	Appendages		SP0344		Flagellar hook capping protein		PCC 6803	slr1283	1877582	transposase	36.9	0
83	Appendages		SP0344		Flagellar hook capping protein		PCC 6803	sll1094	1923170	transposase	37.18	0
84	Appendages		SP0344		Flagellar hook capping protein		PCC 6803	ssl1507	1710814	transposase	40	2e-05
85	Appendages		SP0375		Flagellar biosynthesis pathway, component FliP		PCC 6803	gnd	2387424	6 phosphogluconate dehydrogenase	52.83	0
86	Appendages		SP0869		Flagellar biosynthesis/type III secretory pathway protein		PCC 6803	nifS	2875593	NifS protein	49.5	0
87	Appendages		TM0198		P pilus assembly protein, pilin FimA		PCC 6803	clpC	2466407	ATP dependent Clp protease regulatory subunit	55.05	0
88	Appendages		aq_192		Flagellar biosynthesis pathway, component FliP		PCC 6803	clpB	2062905	ClpB protein	37.5	5e-06
89	Appendages		aq_192		Flagellar biosynthesis pathway, component FliP		PCC 6803	clpB	2194405	ClpB protein	37.21	1e-06
90	Appendages		MA3057		Predicted ATPases involved in biogenesis of archaeal flagella		PCC 6803	sms	2100463	sms protein	42.86	8e-06
91	Appendages		TM0544		P pilus assembly protein, pilin FimA		PCC 6803	sll0759	2411067	ABC transporter	38.67	0
92	Appendages		TM0544		P pilus assembly protein, pilin FimA		PCC 6803	sll0489	2905482	ABC transporter	40.54	0
93	Appendages		TM0548		P pilus assembly protein, pilin FimA		PCC 6803	ilvG	1548873	acetohydroxy acid synthase	46.69	0
94	Appendages		TM1139		Uncharacterized protein involved in formation of curli polymers		PCC 6803	livF	1239490	high affinity branched chain amino acidtransport ATP binding protein; BraG	45.61	0
95	Appendages		TM1139		Uncharacterized protein involved in formation of curli polymers		PCC 6803	braGorlivF	2708257	high affinity branched chain amino acidtransport ATP binding protein	40.69	0
96	Appendages		TM1181		Flagellar basal body P ring protein		PCC 6803	slr2078	920331	ORF_ID:slr2078hypothetical protein	38.73	0
97	Appendages		VC2068		Flagellar GTP binding protein		PCC 6803	ftsY	1570209	cell division protein; FtsY	35.29	0
98	Appendages		aq_118		Flagellar basal body rod protein		PCC 6803	pgk	2139271	phosphoglycerate kinase	49.33	0
99	Appendages		aq_118		Flagellar basal body rod protein		PCC 6803	pgk	2139271	phosphoglycerate kinase	49.33	0
100	Appendages		aq_118		Flagellar basal body rod protein		PCC 6803	pgk	2139271	phosphoglycerate kinase	49.33	0
101	Appendages		aq_118		Flagellar basal body rod protein		PCC 6803	pgk	2139271	phosphoglycerate kinase	49.33	0
102	Appendages		aq_166		Flagellar hook associated protein		PCC 6803	proC	3338682	pyrroline carboxylate reductase	35.09	0
103	Appendages		aq_192		Flagellar biosynthesis pathway, component FliP		PCC 6803	clpX	3244079	ATP dependent protease ATPase subunit	41.44	0
104	Appendages		aq_192		Flagellar biosynthesis pathway, component FliP		PCC 6803	clpB	2194405	ClpB protein	37.21	1e-06
105	Appendages		aq_192		Flagellar biosynthesis pathway, component FliP		PCC 6803	clpB	2062905	ClpB protein	37.5	5e-06
106	Appendages		aq_192		Flagellar biosynthesis pathway, component FliP		PCC 6803	ftsH	471080	cell division protein; FtsH	38.6	2e-05
107	Appendages		aq_196		Flagellar biosynthesis pathway, component FliR		PCC 6803	trpD	1206947	anthranilate phosphoribosyltransferase	36.25	0
108	Appendages		aq_196		Flagellar biosynthesis pathway, component FliR		PCC 6803	trpD	1206947	anthranilate phosphoribosyltransferase	36.25	0
109	Appendages		aq_200		Uncharacterized flagellar protein FlaG		PCC 6803	slr0650	2679884	ORF_ID:slr0650hypothetical protein	37.8	0
110	Appendages		aq_200		Uncharacterized flagellar protein FlaG		PCC 6803	slr0650	2679884	ORF_ID:slr0650hypothetical protein	37.8	0
111	Appendages		lig		Flagellar motor switch protein		PCC 6803	lig	10622	DNA ligase	44.92	0
112	Appendages		lig		Flagellar motor switch protein		PCC 6803	lig	714465	DNA ligase	47.13	0
113	Appendages		ppa		Type II secretory pathway, prepilin signal peptidase PulO and related peptidases		PCC 6803	ppa	2034102	inorganic pyrophosphatase	41.1	0
114	Appendages		sll1835		Uncharacterized protein involved in formation of curli polymers		PCC 6803	sll1835	617390	ORF_ID:sll1835unknown protein	100	0
115	Appendages		slr1456		Type II secretory pathway, pseudopilin PulG		PCC 6803	slr1456	3302812	general secretion pathway protein G	100	0
116	Appendages		slr1929		Type II secretory pathway, pseudopilin PulG		PCC 6803	slr1929	2221648	ORF_ID:slr1929unknown protein	100	0
117	Appendages		slr2016		Type II secretory pathway, pseudopilin PulG		PCC 6803	slr2016	757244	ORF_ID:slr2016unknown protein	100	0
ID	classification						Synechocystis PCC 6803	Gene name in PCC 6803	Gene location in PCC 6803	Gene function in PCC 6803	Gene note in PCC 6803
1	Appendages						PCC 6803	hofD	74995	type 4 prepilin peptidase	ORF_ID:slr1120gene:hofD or hopD
2	Appendages						PCC 6803	pilC	2204476	pilin biogenesis protein	ORF_ID:slr0163

## Sheet: Metabolite
ID	classification	Salmonella_Ecoli	Genes name in Ecoli_Salmonella	Gene location in Ecoli_Salmon	Gene funcation in Ecoli_Salmon	Gene note in Ecoli_Salmon	Synechocystis	Gene name in PCC 6803	Gene location in PCC 6803	Gene function in PCC 6803	Identity	Evalue
1	SmallMolecularMetaboliteSynthesis	NC_003197	hpaR	1187506	4-hydroxyphenylacetate catabolism		pSYSG	slr8026	22461	MarR family transcriptional regulatory protein	46.67	7e-08
2	SmallMolecularMetaboliteSynthesis	NC_000913	hycG	2841465	hydrogenase 3 and formate hydrogenase complex,HycG subunit	hydrogenase activity;GO_component: peptidoglycan-based cell wall [GO ID0009274];GO_component: organelle inner membrane [GO ID 0019866];GO_	pSYSG	ndhK2	27353	NADH dehydrogenase subunit	39.64	0
3	SmallMolecularMetaboliteSynthesis	NC_003197	maeB	2579979	malic enzyme	NADP-dependent; catalyzes the oxidativedecarboxylation of malate to form pyruvate; decarboxylatesoxaloacetate	PCC_6803	me	99402	malic enzyme	47.64	0
4	SmallMolecularMetaboliteSynthesis	NC_000913	ackA	2411492	acetate kinase A and propionate kinase 2	acetate kinase;GO_component: cytoplasm [GO ID 0005737];GO_process: carbohydrate catabolic process [GO ID0016052];GO_process: amino acid catabolic process [G	PCC_6803	ackA	677045	acetate kinase	39.46	0
5	SmallMolecularMetaboliteSynthesis	NC_003197	hpaG	1188221	4-hydroxyphenylacetate catabolism	similar to Escherichia coli putative isomerase(AAC74264.1)	PCC_6803	hpcE	1228237	5-oxo-1,2,5-tricarboxilic-3-penten aciddecarboxilase/isomer	41.95	0
6	SmallMolecularMetaboliteSynthesis	NC_000913	pta	2412769	phosphate acetyltransferase	phosphotransacetylase;GO_process: carbohydrate catabolic process [GO ID0016052];GO_process: amino acid catabolic process [GO ID 0009063];GO_process: pyruvate catabolic pr	PCC_6803	pta	1250442	phosphotransacetylase	37.88	0
7	SmallMolecularMetaboliteSynthesis	NC_003197	purT	1975664	phosphoribosylglycinamide formyltransferase 2	non-folate utilizing enzyme, catalyzes theproduction of beta-formyl glycinamide ribonucleotide fromformate, ATP, and beta-GAR and a side reaction produ	PCC_6803	purT	1352256	glycinamide ribonucleotide transformylase	54.5	0
8	SmallMolecularMetaboliteSynthesis	NC_003197	ldhA	1740029	D-lactate dehydrogenase	Catalyzes the reduction of sulfopyruvate to(R)-sulfolactate much more efficiently than the reversereaction. Also catalyzes the reduction of oxaloacetate,alpha-ketoglutarate,	PCC_6803	serA	1432976	phosphoglycerate dehydrogenase	35.32	0
9	SmallMolecularMetaboliteSynthesis	NC_003197	ribA	1804109	GTP cyclohydrolase II	catalyzes the conversion of GTP to formate and2,5-diamino-6-hydroxy-4-(5-phosphoribosylamino)pyrimidineand diphosphate	PCC_6803	ribA	1768748	GTP cyclohydrolase II	52.55	0
10	SmallMolecularMetaboliteSynthesis	NC_000913	hycG	2841465	hydrogenase 3 and formate hydrogenase complex,HycG subunit	hydrogenase activity;GO_component: peptidoglycan-based cell wall [GO ID0009274];GO_component: organelle inner membrane [GO ID 0019866];GO_	PCC_6803	ndhK	1875563	NADH dehydrogenase subunit; NdhK	43.4	0
11	SmallMolecularMetaboliteSynthesis	NC_003197	dkgA	3325406	2,5-diketo-D-gluconate reductase A	methylglyoxal reductase/?-keto ester reductase;catalyzes the reduction of 2,5-diketo-D-gluconic acid to2-keto-L-gulonic acid; also catalyzes the reduction ofmethy	PCC_6803	slr0942	2006824	aldehyde reductase	35.96	0
12	SmallMolecularMetaboliteSynthesis	NC_004631	oadA	64859	pyruvate carboxylase subunit B	catalyzes the formation of oxaloacetate frompyruvate	PCC_6803	accB	2550059	biotin carboxyl carrier protein of acetyl-CoAcarboxylase	44	9e-05
13	SmallMolecularMetaboliteSynthesis	NC_000913	prpC	349236	2-methylcitrate synthase	putative citrate synthase; propionate metabolism?;GO_component: cytoplasm [GO ID 0005737];GO_process: fatty acid oxidation [GO ID 0019395]	PCC_6803	gltA	2560112	citrate synthase	35.95	0
14	SmallMolecularMetaboliteSynthesis	NC_003197	purU	1851568	formyltetrahydrofolate deformylase	produces formate from formyl-tetrahydrofolate whichis the major source of formate for PurT in de novo purinenucleotide biosynthesis; has a role in one-carbonmetab	PCC_6803	purU	2567237	phosphoribosylglycinamide formyltransferase	40.77	0
15	SmallMolecularMetaboliteSynthesis	NC_003197	folE	2290444	GTP cyclohydrolase I	involved in the first step of tetrahydrofolatebiosynthesis; catalyzes the formation of formate and2-amino-4-hydroxy-6-(erythro-1,2,3-trihydroxypropyl)dihydropteridine triphosph	PCC_6803	folE	2718050	GTP cyclohydrolase I	50	0
16	SmallMolecularMetaboliteSynthesis	NC_000913	acs	4283436	acetyl-CoA synthetase	GO_process: carbohydrate catabolic process [GO ID0016052];GO_process: acetate catabolic process [GO ID 0045733]	PCC_6803	acs	2819894	acetyl-coenzyme A synthetase	53.42	0
17	SmallMolecularMetaboliteSynthesis	NC_003197	nadB	2780428	L-aspartate oxidase	catalyzes the formation of oxaloacetate fromL-aspartate	PCC_6803	nadB	3320075	L-aspartate oxidase	38.96	0
18	SmallMolecularMetaboliteSynthesis	NC_003197	ldhA	1740029	D-lactate dehydrogenase	Catalyzes the reduction of sulfopyruvate to(R)-sulfolactate much more efficiently than the reversereaction. Also catalyzes the reduction of oxaloacetate,alpha-ketoglutarate,	PCC_6803	ddh	3359578	2-hydroxyaciddehydrogenase	52.25	0
ID	classification		Gene name in COG		gene description in COG		Synechocystis PCC 6803	Gene name in PCC 6803	Gene location in PCC 6803	Gene function in PCC 6803	Identity	Evalue
1	SmallMolecularMetaboliteSynthesis		sll1849		Phenylpropionate dioxygenase and related ring hydroxylating dioxygenases, large terminal subunit		PCC 6803	cbaB	1814231	3 chlorobenzoate 3,4 dioxygenase	36.04	0
2	SmallMolecularMetaboliteSynthesis		PAB0496		Formate hydrogenlyase subunit 6/NADH:ubiquinone oxidoreductase 23 kD subunit (chain I)		PCC 6803	ndhI	3268386	NADH dehydrogenase subunit; NdhI	35.09	0
3	SmallMolecularMetaboliteSynthesis		PA1576		3 hydroxyisobutyrate dehydrogenase and related beta hydroxyacid dehydrogenases		PCC 6803	mmsB	2532823	3 hydroxyisobutyrate dehydrogenase	35.07	0
4	SmallMolecularMetaboliteSynthesis		APE1415		Formate hydrogenlyase subunit 3/Multisubunit Na+/H+ antiporter, MnhD subunit		PCC 6803	ndhD2	286164	NADH dehydrogenase subunit 4	35.34	0
5	SmallMolecularMetaboliteSynthesis		VNG0562C		Formate hydrogenlyase subunit 3/Multisubunit Na+/H+ antiporter, MnhD subunit		PCC 6803	ndhF	2857874	NADH dehydrogenase subunit 5	37.11	0
6	SmallMolecularMetaboliteSynthesis		BMEII0768		Formate hydrogenlyase subunit 3/Multisubunit Na+/H+ antiporter, MnhD subunit		PCC 6803	ndhF	749550	NADH dehydrogenase subunit 5	35.87	9e-07
7	SmallMolecularMetaboliteSynthesis		APE1415		Formate hydrogenlyase subunit 3/Multisubunit Na+/H+ antiporter, MnhD subunit		PCC 6803	ndhD	747575	NADH dehydrogenase subunit 4	35.29	0
8	SmallMolecularMetaboliteSynthesis		MYPU_2380		Acetate kinase		PCC 6803	ackA	677045	acetate kinase	35.64	0
9	SmallMolecularMetaboliteSynthesis		MT0401		Formate dependent phosphoribosylglycinamide formyltransferase (GAR transformylase)		PCC 6803	purT	1352256	glycinamide ribonucleotide transformylase	38.24	0
10	SmallMolecularMetaboliteSynthesis		BU161		Formate hydrogenlyase subunit 6/NADH:ubiquinone oxidoreductase 23 kD subunit (chain I)		PCC 6803	slr2059	1416843	ferredoxin	41.27	5e-05
11	SmallMolecularMetaboliteSynthesis		MA2859		4 aminobutyrate aminotransferase and related aminotransferases		PCC 6803	argD	640737	N acetylornithine aminotransferase	35.06	0
12	SmallMolecularMetaboliteSynthesis		hyfF		Formate hydrogenlyase subunit 3/Multisubunit Na+/H+ antiporter, MnhD subunit		PCC 6803	ndhD3	936768	NADH dehydrogenase subunit 4	35.87	0
13	SmallMolecularMetaboliteSynthesis		HP0585		3 hydroxyisobutyrate dehydrogenase and related beta hydroxyacid dehydrogenases		PCC 6803	nth	1310575	endonuclease III	44.5	0
14	SmallMolecularMetaboliteSynthesis		HP1189		Formate hydrogenlyase subunit 6/NADH:ubiquinone oxidoreductase 23 kD subunit (chain I)		PCC 6803	asd	3248484	aspartate beta semialdehyde dehydrogenese	41.39	0
15	SmallMolecularMetaboliteSynthesis		L0396		4 aminobutyrate aminotransferase and related aminotransferases		PCC 6803	rps19	839811	30S ribosomal protein S19	63.04	0
16	SmallMolecularMetaboliteSynthesis		L0463		Gamma aminobutyrate permease and related permeases		PCC 6803	slr1523	1615869	transposase	35.48	0
17	SmallMolecularMetaboliteSynthesis		MA0071		Pyruvate formate lyase activating enzyme		PCC 6803	sll2011	1256125	ORF_ID:sll2011hypothetical protein	35.42	1e-07
18	SmallMolecularMetaboliteSynthesis		MA0614		3 hydroxyisobutyrate dehydrogenase and related beta hydroxyacid dehydrogenases		PCC 6803	gnd	2387424	6 phosphogluconate dehydrogenase	43.59	0.0001
19	SmallMolecularMetaboliteSynthesis		MA1501		Phenylpropionate dioxygenase and related ring hydroxylating dioxygenases, large terminal subunit		PCC 6803	ndhG	3267695	NADH dehydrogenase subunit 6	55	5e-08
20	SmallMolecularMetaboliteSynthesis		MA1503		Phenylpropionate dioxygenase and related ring hydroxylating dioxygenases, large terminal subunit		PCC 6803	ndhE	3267244	NADH dehydrogenase subunit 4L	52.48	0
21	SmallMolecularMetaboliteSynthesis		MA2131		Phenylpropionate dioxygenase and related ring hydroxylating dioxygenases, large terminal subunit		PCC 6803	ssl2749	1617806	ORF_ID:ssl2749hypothetical protein	36.14	0
22	SmallMolecularMetaboliteSynthesis		MT0090		Formate hydrogenlyase subunit 3/Multisubunit Na+/H+ antiporter, MnhD subunit		PCC 6803	ndhD	3176543	NADH dehydrogenase subunit 4	38.89	0
23	SmallMolecularMetaboliteSynthesis		MT0093		Formate hydrogenlyase subunit 3/Multisubunit Na+/H+ antiporter, MnhD subunit		PCC 6803	ndhD	2287948	NADH dehydrogenase subunit 4	36.26	1e-06
24	SmallMolecularMetaboliteSynthesis		MTH123		Formate hydrogenlyase subunit 4		PCC 6803	ETR1	897354	ethylene response sensor protein	38.53	0
25	SmallMolecularMetaboliteSynthesis		MTH13		Pyruvate formate lyase activating enzyme		PCC 6803	rpl14	837349	50S ribosomal protein L14	37.74	0
26	SmallMolecularMetaboliteSynthesis		all3866		Phenylpropionate dioxygenase and related ring hydroxylating dioxygenases, large terminal subunit		PCC 6803	pobA	683140	phenoxybenzoate dioxygenase	35.98	0
27	SmallMolecularMetaboliteSynthesis		mlr5521		4 aminobutyrate aminotransferase and related aminotransferases		PCC 6803	hemL	2471954	glutamate 1 semialdehyde 2,1 aminomutase	35.07	0
28	SmallMolecularMetaboliteSynthesis		SP0222		Phenylpropionate dioxygenase and related ring hydroxylating dioxygenases, large terminal subunit		PCC 6803	rps14	2644795	30S ribosomal protein S14	50	0
29	SmallMolecularMetaboliteSynthesis		SSO0326		Formate hydrogenlyase subunit 6/NADH:ubiquinone oxidoreductase 23 kD subunit (chain I)		PCC 6803	psaC	2287334	photosystem I subunit VII	40.98	3e-05
30	SmallMolecularMetaboliteSynthesis		TM0370		Uncharacterized protein involved in propionate catabolism		PCC 6803	slr1942	2243851	ORF_ID:slr1942PCC7942 clock gene...ORFF	35.44	0
31	SmallMolecularMetaboliteSynthesis		TM0370		Uncharacterized protein involved in propionate catabolism		PCC 6803	slr0758	3434876	ORF_ID:slr0758PCC7942 clock gene...ORFF	35.02	0
32	SmallMolecularMetaboliteSynthesis		TM0768		Na+ transporting methylmalonyl CoA/oxaloacetate decarboxylase, beta subunit		PCC 6803	slr1974	1788550	ORF_ID:slr1974hypothetical protein	36.67	3e-06
33	SmallMolecularMetaboliteSynthesis		sll1849		Phenylpropionate dioxygenase and related ring hydroxylating dioxygenases, large terminal subunit		PCC 6803	sll0264	2118198	ORF_ID:sll0264unknown protein	37.14	0
34	SmallMolecularMetaboliteSynthesis		sll1869		Phenylpropionate dioxygenase and related ring hydroxylating dioxygenases, large terminal subunit		PCC 6803	sll1849	2236419	ORF_ID:sll1849hypothetical protein	36.04	0
35	SmallMolecularMetaboliteSynthesis		alr4354		Phenylpropionate dioxygenase and related ring hydroxylating dioxygenases, large terminal subunit		PCC 6803	slr1747	1335571	ORF_ID:slr1747hypothetical protein	35.54	0
36	SmallMolecularMetaboliteSynthesis		aq_152		Pyruvate/oxaloacetate carboxyltransferase		PCC 6803	trxA	2961120	thioredoxin	35.09	2e-05
37	SmallMolecularMetaboliteSynthesis		aq_152		Pyruvate/oxaloacetate carboxyltransferase		PCC 6803	trxA	794362	thioredoxin	37.21	4e-05
ID	classification						Synechocystis PCC 6803	Gene name in PCC 6803	Gene location in PCC 6803	Gene function in PCC 6803	Gene note in PCC 6803
1	SmallMolecularMetaboliteSynthesis						PCC 6803	ackA	677045	acetate kinase	ORF_ID:sll1299
2	SmallMolecularMetaboliteSynthesis						PCC 6803	mmsB	2532823	3-hydroxyisobutyrate dehydrogenase	ORF_ID:slr0229

## Sheet: PeptidoglycanSynthesis
ID	classification	Salmonella_Ecoli	Genes name in Ecoli_Salmonella	Gene location in Ecoli_Salmon	Gene funcation in Ecoli_Salmon	Gene note in Ecoli_Salmon	Synechocystis	Gene name in PCC 6803	Gene location in PCC 6803	Gene function in PCC 6803	Identity	Evalue
1	PeptidoglycanSynthesis	NC_000913	argD	3486982	bifunctional acetylornithine aminotransferase/succinyldiaminopimelate aminotransferase	acetylornithine delta-aminotransferase;GO_component: cytoplasm [GO ID 0005737];GO_process: arginine biosynthetic process	PCC_6803	argD	640737	N-acetylornithine aminotransferase	41.04	0
2	PeptidoglycanSynthesis	NC_003197	argD	1382194	bifunctional succinylornithinetransaminase/acetylornithine transaminase	catalyzes the transamination of2-N-succinylornithine and alpha-ketoglutarate into2-N-succinylglutamate semialdehyde and glutamate; alsof	PCC_6803	hemL	2471954	glutamate-1-semialdehyde 2,1-aminomutase	35.58	0
3	PeptidoglycanSynthesis	NC_000913	murA	3333257	UDP-N-acetylglucosamine1-carboxyvinyltransferase	first step in murein biosynthesis;UDP-N-glucosamine1-carboxyvinyltransferase;GO_component: peptidoglycan-based cell wall [GO ID0009274];GO_process: peptidoglyc	PCC_6803	murZ	2486607	UDP-N-acetylglucosamine1-carboxyvinyltransferase	49.29	0
4	PeptidoglycanSynthesis	NC_003197	dadX	1901605	alanine racemase	catabolic enzyme, converts L-alanine to D-alaninewhich is then oxidized to pyruvate by dadA	PCC_6803	alr	2831881	alanine racemase	35.26	0
5	PeptidoglycanSynthesis	NC_000913	dapA	2596904	dihydrodipicolinate synthase	GO_component: cytoplasm [GO ID 0005737];GO_process: lysine biosynthetic process viadiaminopimelate [GO ID 0009089]	PCC_6803	dapA	3249386	dihydrodipicolinate synthase	40.75	0
6	PeptidoglycanSynthesis	NC_000913	dapF	3992785	diaminopimelate epimerase	GO_component: cytoplasm [GO ID 0005737];GO_process: lysine biosynthetic process viadiaminopimelate [GO ID 0009089]	PCC_6803	dapF	3471003	diaminopimelate epimerase	41.45	0
ID	classification		Gene name in COG		gene description in COG		Synechocystis PCC 6803	Gene name in PCC 6803	Gene location in PCC 6803	Gene function in PCC 6803	Identity	Evalue
1	PeptidoglycanSynthesis		BH3671_1		Putative peptidoglycan binding domain containing protein		PCC 6803	opcA	1316227	OxPPCycle gene	39.22	5e-05
2	PeptidoglycanSynthesis		AGl224		Outer membrane protein and related peptidoglycan associated (lipo)proteins		PCC 6803	sll1358	1071734	ORF_ID:sll1358unknown protein	37.01	0
3	PeptidoglycanSynthesis		SP0761		Outer membrane protein and related peptidoglycan associated (lipo)proteins		PCC 6803	deaD	2887644	ATP dependent RNA helicase; DeaD	35.17	0
ID	classification						Synechocystis PCC 6803	Gene name in PCC 6803	Gene location in PCC 6803	Gene function in PCC 6803	Gene note in PCC 6803
1	PeptidoglycanSynthesis						PCC 6803	ddlA	1224777	D-alanine:D-alanine ligase-related protein	ORF_ID:slr1874
2	PeptidoglycanSynthesis						PCC 6803	murD	1256905	UDP-N-acetylmuramoylalanine--D-glutamate ligase	ORF_ID:sll2010
3	PeptidoglycanSynthesis						PCC 6803	dacB	1684928	D-alanyl-D-alanine carboxypeptidase	ORF_ID:slr0804
4	PeptidoglycanSynthesis						PCC 6803	murF	1749146	UDP-N-acetylmuramoylalanyl-D-glutamyl-2,6-diamino-pimelate-D-alanyl-D-alanine ligase	ORF_ID:slr1351gene:murF or mra
5	PeptidoglycanSynthesis						PCC 6803	slr1924	2212505	D-alanyl-D-alanine carboxypeptidase	ORF_ID:slr1924

## Sheet: CellWall
ID	classification	Gene name in COG	gene description in COG	Synechocystis PCC 6803	Gene name in PCC 6803	Gene location in PCC 6803	Gene function in PCC 6803	Identity	Evalue
1	CellWall	PA4819	Glycosyltransferases involved in cell wall biogenesis	BA000022	sll1377	1836691	ORF_ID:sll1377hypothetical protein	36.59	3e-06
2	CellWall	MTH548_2	Glycosyltransferases, probably involved in cell wall biogenesis	BA000022	sll0501	3210650	ORF_ID:sll0501hypothetical protein	35.71	5e-05
3	CellWall	MTH884_1	Glycosyltransferases involved in cell wall biogenesis	BA000022	slr1070	373654	ORF_ID:slr1070unknown protein	38.71	2e-06
4	CellWall	Cj1138	Glycosyltransferases involved in cell wall biogenesis	BA000022	slr2120	1633422	ORF_ID:slr2120unknown protein	35.29	1e-08
5	CellWall	aq_1899	Glycosyltransferases involved in cell wall biogenesis	BA000022	dpm1	2032951	dolichyl phosphate mannose synthase	35.09	0
6	CellWall	MTH548_2	Glycosyltransferases, probably involved in cell wall biogenesis	BA000022	sll0501	3210650	ORF_ID:sll0501hypothetical protein	35.71	5e-05
7	CellWall	BS_yveT	Glycosyltransferases involved in cell wall biogenesis	BA000022	dpm1	2245636	dolichol phosphate mannose synthase	35.11	6e-08
8	CellWall	APE0426_1	Glycosyltransferases involved in cell wall biogenesis	BA000022	sll1004	517027	ORF_ID:sll1004unknown protein	41.43	2e-06
9	CellWall	MT3031	Glycosyltransferases involved in cell wall biogenesis	BA000022	slr0626	2966735	ORF_ID:slr0626hypothetical protein	35.05	2e-05
10	CellWall	BH3007	Cell wall associated hydrolases (invasion associated proteins)	BA000022	slr1474	1832360	ORF_ID:slr1474unknown protein	35.14	0
11	CellWall	SMb21066	Glycosyltransferases involved in cell wall biogenesis	BA000022	spsA	1629604	spore coat polysaccharide biosynthesis protein;SpsA	35.16	2e-07
12	CellWall	STM2087	Glycosyltransferases involved in cell wall biogenesis	BA000022	slr1063	365716	ORF_ID:slr1063hypothetical protein	35.04	0
13	CellWall	sll1528_2	Glycosyltransferases involved in cell wall biogenesis	BA000022	sll1528	2054482	ORF_ID:sll1528unknown protein	100	0
14	CellWall	slr2111_2	Predicted pyridoxal phosphate dependent enzyme apparently involved in regulation of cell wall biogenesis	BA000022	slr2111	1625622	ORF_ID:slr2111unknown protein	100	0
15	CellWall	mll3280_1	Glycosyltransferases involved in cell wall biogenesis	BA000022	slr1537	975779	ORF_ID:slr1537unknown protein	35.05	5e-07
16	CellWall	AF0387	Glycosyltransferases involved in cell wall biogenesis	BA000022	rfbJ	996850	RfbJ protein	35.71	0
17	CellWall	AGc131	Glycosyltransferases involved in cell wall biogenesis	BA000022	infB	134437	initiation factor IF 2	47.63	0
18	CellWall	AGc131	Glycosyltransferases involved in cell wall biogenesis	BA000022	tufA	1915274	protein synthesis elongation factor Tu	38.52	0
19	CellWall	BH3661	Glycosyltransferases involved in cell wall biogenesis	BA000022	slr1065	369149	ORF_ID:slr1065unknown protein	35.14	0
20	CellWall	AGl159	Glycosyltransferases involved in cell wall biogenesis	BA000022	hemL	2471954	glutamate 1 semialdehyde 2,1 aminomutase	36.36	0
21	CellWall	AGl1604	Glycosyltransferases involved in cell wall biogenesis	AP004310	slr5054	53037	ORF_ID:slr5054probable glycosyltransferase	41.18	7e-06
22	CellWall	BMEII0837	Glycosyltransferases involved in cell wall biogenesis	AP004310	sll5043	41411	ORF_ID:sll5043probable glycosyltransferase	35.34	5e-08
23	CellWall	AGl350	Glycosyltransferases, probably involved in cell wall biogenesis	BA000022	sll1220	1678044	potential NAD reducing hydrogenase subunit	35.77	0
24	CellWall	AGpA1	Glycosyltransferases, probably involved in cell wall biogenesis	AP006585	sll6036	32890	ParA family chromosome partitioning protein	37.89	5e-07
25	CellWall	AGpA1	Glycosyltransferases, probably involved in cell wall biogenesis	AP004310	slr5105	98614	plasmid partitioning protein	37.89	6e-07
26	CellWall	AGpA1	Glycosyltransferases, probably involved in cell wall biogenesis	AP004310	sll5066	67362	ORF_ID:sll5066probable plasmid partitioning protein, ParA family	35.62	4e-06
27	CellWall	PH1585	Glycosyltransferases involved in cell wall biogenesis	AP004310	slr5056	54911	ORF_ID:slr5056probable glycosyltransferase	35.16	1e-07
28	CellWall	slr1615	Predicted pyridoxal phosphate dependent enzyme apparently involved in regulation of cell wall biogenesis	BA000022	degT	3472053	pleiotropic regulatory protein	35.55	0
29	CellWall	BMEI1414	Predicted pyridoxal phosphate dependent enzyme apparently involved in regulation of cell wall biogenesis	BA000022	spsC	1626981	spore coat polysaccharide biosynthesis protein;SpsC	43.73	0
30	CellWall	BS_yvfE	Predicted pyridoxal phosphate dependent enzyme apparently involved in regulation of cell wall biogenesis	BA000022	rfbE	360030	perosamine synthetase	35.16	0
31	CellWall	BH3661	Glycosyltransferases involved in cell wall biogenesis	BA000022	slr1065	369149	ORF_ID:slr1065unknown protein	35.14	0
32	CellWall	PA3553	Glycosyltransferases involved in cell wall biogenesis	BA000022	sll1664	268789	ORF_ID:sll1664unknown protein	35.05	1e-06
33	CellWall	L0129	Glycosyltransferases, probably involved in cell wall biogenesis	BA000022	sll0396	2682552	OmpR subfamily	39.38	0
34	CellWall	L0129	Glycosyltransferases, probably involved in cell wall biogenesis	AP006585	slr6040	35381	two component response regulator	37.22	0
35	CellWall	L0129	Glycosyltransferases, probably involved in cell wall biogenesis	BA000022	sll0789	3064912	OmpR subfamily	37.78	0
36	CellWall	L0129	Glycosyltransferases, probably involved in cell wall biogenesis	BA000022	slr0081	2885022	OmpR subfamily	35.47	0
37	CellWall	L0129	Glycosyltransferases, probably involved in cell wall biogenesis	BA000022	slr0115	2995908	OmpR subfamily	38.26	0
38	CellWall	L0129	Glycosyltransferases, probably involved in cell wall biogenesis	BA000022	slr1584	3404545	OmpR subfamily	36.16	0
39	CellWall	L0129	Glycosyltransferases, probably involved in cell wall biogenesis	BA000022	slr0947	2012781	OmpR subfamily	37.33	0
40	CellWall	L0129	Glycosyltransferases, probably involved in cell wall biogenesis	BA000022	sll1330	3294498	OmpR subfamily	35.4	0
41	CellWall	L0129	Glycosyltransferases, probably involved in cell wall biogenesis	BA000022	slr1909	613102	NarL subfamily	37.96	0
42	CellWall	L0129	Glycosyltransferases, probably involved in cell wall biogenesis	BA000022	slr2100	1568317	regulatory components of sensory transductionsystem	40.95	0
43	CellWall	L0129	Glycosyltransferases, probably involved in cell wall biogenesis	BA000022	slr1042	491006	CheY subfamily	37.14	0
44	CellWall	L0129	Glycosyltransferases, probably involved in cell wall biogenesis	BA000022	slr1037	667447	CheY subfamily	44.04	0
45	CellWall	L0129	Glycosyltransferases, probably involved in cell wall biogenesis	BA000022	slr1305	309649	regulatory components of sensory transductionsystem	38.1	0
46	CellWall	L0129	Glycosyltransferases, probably involved in cell wall biogenesis	BA000022	sll1905	1441002	hybrid sensory kinase	39.45	0
47	CellWall	L0129	Glycosyltransferases, probably involved in cell wall biogenesis	BA000022	slr2099	1566990	hybrid sensory kinase	38.46	0
48	CellWall	L0129	Glycosyltransferases, probably involved in cell wall biogenesis	BA000022	sll1673	251758	regulatory components of sensory transductionsystem	36.19	0
49	CellWall	L0129	Glycosyltransferases, probably involved in cell wall biogenesis	BA000022	sll1555	1980365	hybrid sensory kinase	35.85	0
50	CellWall	L0129	Glycosyltransferases, probably involved in cell wall biogenesis	BA000022	slr1982	1811130	CheY subfamily	37.14	0
51	CellWall	L0129	Glycosyltransferases, probably involved in cell wall biogenesis	BA000022	sll1229	1663554	hybrid sensory kinase	35.24	0
52	CellWall	L0129	Glycosyltransferases, probably involved in cell wall biogenesis	BA000022	slr1400	402290	hybrid sensory kinase	35.58	1e-08
53	CellWall	L0129	Glycosyltransferases, probably involved in cell wall biogenesis	AP004310	sll5060	61202	two component hybrid sensor and regulator	38.55	2e-08
54	CellWall	L0129	Glycosyltransferases, probably involved in cell wall biogenesis	BA000022	slr1041	489722	PatA subfamily	37.33	2e-06
55	CellWall	L0129	Glycosyltransferases, probably involved in cell wall biogenesis	BA000022	slr1213	899937	AraC subfamily	36.05	5e-05
56	CellWall	L0325	Glycosyltransferases involved in cell wall biogenesis	BA000022	pnp	96325	polyribonucleotide nucleotidyltransferase	44.43	0
57	CellWall	L0347	Predicted pyridoxal phosphate dependent enzyme apparently involved in regulation of cell wall biogenesis	BA000022	lysS	995275	lysyl tRNA synthetase	50.31	0
58	CellWall	L0347	Predicted pyridoxal phosphate dependent enzyme apparently involved in regulation of cell wall biogenesis	BA000022	aspS	1472149	aspartyl tRNA synthetase	55.26	3e-07
59	CellWall	MA1958	Glycosyltransferases involved in cell wall biogenesis	BA000022	ilvB	1556475	acetolactate synthase	50.28	0
60	CellWall	SMb21066	Glycosyltransferases involved in cell wall biogenesis	BA000022	spsA	1629604	spore coat polysaccharide biosynthesis protein;SpsA	35.16	2e-07
61	CellWall	NMA0832	Glycosyltransferases involved in cell wall biogenesis	BA000022	sll1020	396057	ORF_ID:sll1020unknown protein	38.3	4e-05
62	CellWall	MG335	Glycosyltransferases involved in cell wall biogenesis	BA000022	slr1428	3287354	ORF_ID:slr1428unknown protein	39.29	3e-05
63	CellWall	MTH13	Glycosyltransferases involved in cell wall biogenesis	BA000022	rpl14	837349	50S ribosomal protein L14	37.74	0
64	CellWall	MTH5	Glycosyltransferases, probably involved in cell wall biogenesis	BA000022	rpl2	840122	50S ribosomal protein L2	39.27	0
65	CellWall	PA4819	Glycosyltransferases involved in cell wall biogenesis	BA000022	sll1377	1836691	ORF_ID:sll1377hypothetical protein	36.59	3e-06
66	CellWall	PAB0772	Glycosyltransferases involved in cell wall biogenesis	BA000022	slr1566	3372502	ORF_ID:slr1566unknown protein	35.71	4e-06
67	CellWall	aq_1899	Glycosyltransferases involved in cell wall biogenesis	BA000022	dpm1	2032951	dolichyl phosphate mannose synthase	35.09	0
68	CellWall	NMA0832	Glycosyltransferases involved in cell wall biogenesis	BA000022	sll1020	396057	ORF_ID:sll1020unknown protein	38.3	4e-05
69	CellWall	SP0387	Glycosyltransferases involved in cell wall biogenesis	BA000022	slr0312	3034783	NarL subfamily	40.98	0
70	CellWall	SP0387	Glycosyltransferases involved in cell wall biogenesis	BA000022	sll0921	1993377	NarL subfamily	37.9	0
71	CellWall	SP0387	Glycosyltransferases involved in cell wall biogenesis	BA000022	sll1592	1490683	NarL subfamily	36.87	0
72	CellWall	SP0387	Glycosyltransferases involved in cell wall biogenesis	BA000022	sll1708	1277442	NarL subfamily	35.55	0
73	CellWall	SP0387	Glycosyltransferases involved in cell wall biogenesis	BA000022	ssl0564	2286798	response regulator like protein	42.11	2e-07
74	CellWall	SP0387	Glycosyltransferases involved in cell wall biogenesis	BA000022	sll0782	3073629	putative protein kinase	43.14	6e-06
75	CellWall	TM0558	Glycosyltransferases involved in cell wall biogenesis	BA000022	carA	3360732	carbamoyl phosphate synthetase subunit A	46.68	0
76	CellWall	Ta0565m	Glycosyltransferases, probably involved in cell wall biogenesis	BA000022	slr0813	1698811	ceramide glucosyltransferase	35.16	0
77	CellWall	all5102	Glycosyltransferases involved in cell wall biogenesis	BA000022	slr0092	2900089	ORF_ID:slr0092hypothetical protein	45.38	0
78	CellWall	aq_168	Glycosyltransferases, probably involved in cell wall biogenesis	BA000022	sll0898	3235746	ORF_ID:sll0898hypothetical protein	35.22	0
79	CellWall	sll1664	Glycosyltransferases involved in cell wall biogenesis	BA000022	slr2126	1638381	ORF_ID:slr2126unknown protein	35.05	2e-05
80	CellWall	sll1995	Glycosyltransferases involved in cell wall biogenesis	BA000022	sll1995	1641278	ORF_ID:sll1995unknown protein	100	0
81	CellWall	slr1140	Predicted pyridoxal phosphate dependent enzyme apparently involved in regulation of cell wall biogenesis	BA000022	slr1140	794764	3 amino 5 hydroxybenzoic acid synthase	100	0
